# Supplementary material for: Druggable genomic landscapes of high-grade gliomas
Source: Front Med (Lausanne). 2023 Dec 8;10:1254955. doi: 10.3389/fmed.2023.1254955 (PMC10749203; doi:10.3389/fmed.2023.1254955)
Supplement: Supplementary file 2 [file Table_1.xlsx]

## Sheet: ST1
Supplementary Table S1: The distribution of molecular weight, surface area and IC50 in cell free assays and GBM cell lines of 54 targeted agents evaluated
	MW (g/mol) n=54	Lipid solubility (XlogP3-AA)* n=53	Surface area (sqÅ) n=47	IC50 cell free (nM) n=40	IC50 GBM cell line specific (μM) n=19
Mean	498.356	3.534	99.25	56.61	12.71
Median	465.7	3.6	88.4	4.13	5
25th percentile	432.075	2.2	77.2	1.55	0.24
50th percentile	465.7	3.6	88.4	4.13	5
75th percentile	560.8	4.85	110	11	22.6
The surface area, lipid solubility, and molecular weight are classified into high (> 75th percentile), moderate (50th - 75th percentile) and low (< 50th percentile)

## Sheet: ST2
Supplementary Table S2: The IC50 of targeted agents in GBM specific cell lines
GBM cell line	Osimertinib	Afatinib	Gefitinib	Erlotinib	Pictilisib	Buparlisib	Dactolisib	Abemaciclib	Ribociclib	Palbociclib	Imatinib	Cabozantinib	Olaparib	Veliparib	Dabrafenib	Trametinib	Selumetinib	Dasatinib	Temsirolimus	Vorasidenib
U87	1.25-3	4.1	17.8	20	0.046	5	1.32	0.05-0.47	0.028	16.3	38	1.851	NA	NA	NA	0.01	NA	30.7	2.6	0.05
U251	1.25-3	NA	NA	20	NA	15	NA	NA	NA	NA	NA	NA	NA	NA	NA	NA	NA	NA	0.42	NA
LN18	1.25-3	NA	NA	NA	NA	5	NA	0.24	NA	0.1125	NA	NA	NA	NA	NA	NA	NA	NA	NA	NA
LN229	1.25-3	NA	7.9	NA	NA	5	NA	NA	NA	NA	NA	NA	NA	NA	NA	NA	NA	NA	NA	NA
T98G	1.25-3	27.58	12.7	NA	1.99	5	0.03	NA	NA	2	NA	NA	0.0016	44.85	NA	NA	42.6	NA	0.02	NA
A172	NA	12.07	NA	NA	NA	NA	NA	NA	NA	NA	NA	NA	NA	NA	10	NA	NA	NA	1.15	NA
U118	NA	36.8	NA	NA	10.98	NA	0.13	NA	NA	8.43	NA	NA	NA	NA	NA	NA	NA	NA	NA	NA
LN405	NA	22.6	NA	NA	4.15	NA	0.06	NA	NA	149.7	NA	NA	NA	NA	NA	NA	NA	NA	0.13	NA
SF188	NA	NA	NA	NA	NA	NA	NA	NA	NA	NA	NA	NA	1.42-6.74	NA	NA	NA	NA	NA	NA	NA
Patient-derived GBM cell lines	NA	NA	NA	NA	NA	NA	NA	NA	NA	NA	NA	NA	NA	18-80	NA	NA	NA	NA	NA	NA
Median (uM)	2.125	22.6	12.7	20	3.07	5	0.098735	0.2444	0.028	8.43	38	1.851	1.42	44.85	10	0.01	42.6	30.7	1.51	0.05
Mean (uM)	2.125	20.63	12.8	20	4.2915	7	0.386838	0.253333	0.028	35.3085	38	1.851	2.72053	47.6167	10	0.01	42.6	30.7	1.51	0.05
Targeted agents with multiple GBM-specific IC50, the median IC50 was used in future analyses
GBM-specific cell lines were retrieved from selleckchem.com

## Sheet: ST3
Supplementary Table S3: Tabulation of the biochemical features of 54 targeted agents
Target Gene	Drug	MW (g/mol)	Lipid solubility (XlogP3-AA)*	Surface area (sqÅ)	Charge	IC50 in cell free assays (nM)	Median IC50 (μM) in GBM cell line	Pharmacokinetics half- life (hours)	Reversibility	Preclinical Substrate to efflux pumps	Preclinical Brain to blood ratio	Preclinical Cmax blood (μmol/l)	Preclinical Cmax brain tumor (μmol/l)	Preclinical Cmax brain non-tumor (μmol/l)	Preclinical Cmax brain non-tumor (ng/g)	MTD (mg)	Dose frequency	Clinical Cmax plasma (μmol/l)	Clinical Cmax plasma (ng/g)	Clinical Cmax tumor brain enhancing lesion (μmol/l)	Clinical Cmax tumor brain (ng/g)	Clinical Cmax tumor brain non-enhancing lesion (μmol/l)	Clinical Cmax non-tumor brain (μmol/l)	Clinical Cmax CSF (μmol/l)	Clinical CSF to plasma ratio	Clinical CSF to plasma ratio for the active metabolite	Clinical Efficacy (-1, no efficacy in phase 1 trial, -2 no efficacy in phase 2 trial, +1 efficacy in phase 1 trial, +2 efficacy in phase 2 trials, 0 no evidence	Highest level of evidence
EGFR	Osimertinib	595.7	3.7	87.6	0	NA	2.125	48	No	Yes	3.41	2.98	5.79	7.13	NA	80	1	NA	NA	NA	NA	NA	NA	NA	NA	NA	1	Phase 1 trial
EGFR	Afatinib	485.9	3.6	88.6	0	5.2	22.6	37	No	Yes	0.36	0.14	0	NA	NA	40	1	0.137271	NA	NA	NA	NA	NA	0.000954929	NA	NA	-1	Phase 1 trial or case report
EGFR	Gefitinib	446.9	4.1	68.7	0	NA	12.7	48	Yes	Yes	0.18	0.82	0.17	NA	NA	250	1	0.72947	NA	NA	NA	NA	NA	0.00827926	0.0113	NA	-2	Phase 2 trial
EGFR	Erlotinib	393.4	3.3	74.7	0	2	20	36.2	Yes	Yes	0.22	NA	NA	NA	NA	150	1	2.46823	NA	NA	NA	NA	NA	0.137265	0.051	0.058	-2	Phase 2 trial
EGFR	Lapatinib	581.1	5.1	115	0	10.8	NA	24	Yes	Yes	0.26	7.91	0.7	0.16	NA	1250	1	NA	NA	NA	NA	NA	NA	NA	NA	NA	-2	Phase 2 trial
EGFR	Neratinib	557	4.9	112	0	92	NA	14	No	No	NA	NA	NA	NA	NA	320	1	0.0789946	NA	NA	NA	NA	NA	NA	NA	NA	0	None
PIK3CA	Copanlisib	480.5	0.3	140	0	0.5	NA	39.1	Yes	NA	NA	NA	NA	NA	NA	60	1	NA	NA	NA	NA	NA	NA	NA	NA	NA	-1	Basket phase 2 trial
PIK3CA	Buparlisib	410.4	1.5	89.6	0	52	5	40	Yes	No	1.7	2.43	NA	NA	2000	100	1	1.99805	NA	NA	612	NA	NA	NA	NA	NA	-2	Phase 2 trial
PIK3CA	Alpelisib	441.5	3.2	129	0	5	NA	8.5	NA	NA	NA	NA	NA	NA	NA	NA	NA	NA	NA	NA	NA	NA	NA	NA	NA	NA	0	None
PIK3CA	Dactolisib	469.5	5.2	73.1	0	4	0.0987	29.25	NA	Yes	0.8	6.38978	NA	NA	250	400	1	0.215122	NA	NA	NA	NA	NA	NA	NA	NA	-1	Phase 1 trial
CDK4	Abemaciclib	506.6	3.8	75	0	2	0.244	18.3	Yes	Yes	5.6	16.7	NA	3.6	NA	200	2	0.588235	NA	NA	NA	NA	NA	0.00986972	NA	NA	2	Phase 2 trial
CDK4	Ribociclib	434.5	2.2	91.2	0	10	0.028	32.6	Yes	Yes	0.7	2.38435	NA	NA	3.3	900	1	4.9	NA	2.31	NA	0.455	NA	0.65	NA	1.5	-1	Phase0/2 trial
CDK4	Palbociclib	447.5	1.8	103	0	11	8.43	29	Yes	Yes	0.1	NA	NA	NA	NA	125	1	0.0986	NA	1.6	NA	NA	NA	NA	NA	NA	-2	Phase 2 trial
IDH1	Ivosidenib	583	3.4	119	0	NA	NA	93	Yes	NA	0.041	15.4374	NA	NA	NA	500	1	NA	NA	NA	NA	NA	NA	NA	NA	NA	1	Phase 1 trial
IDH1/2	Vorasidenib	414.74	5.3	75.6	0	NA	0.05	67.1	Yes	NA	1.33	1.08502	NA	NA	500	400	1	NA	NA	NA	NA	NA	NA	NA	NA	NA	1	Phase 1 trial
PDGFRA	Tandutinib	562.7	4.6	92.3	0	NA	NA	NA	Yes	NA	NA	NA	NA	NA	NA	600	2	1.0734	NA	NA	6860	NA	NA	NA	NA	NA	-2	Phase 2 trial
PDGFRA	Imatinib	493.6	3.5	86.3	0	100	38	29	Yes	Yes	0.03	11.7504	NA	NA	5000	800	1	NA	0.0048	NA	1340	NA	NA	NA	NA	NA	-2	Phase 2 trial
KIT	Imatinib	493.6	3.5	86.3	0	100	38	29	Yes	Yes	0.03	11.7504	NA	NA	5000	800	1	NA	0.0048	NA	1340	NA	NA	NA	NA	NA	-2	Phase 2 trial
KIT	Tandutinib	562.7	4.6	92.3	0	NA	NA	NA	Yes	NA	NA	NA	NA	NA	NA	600	2	1.0734	NA	NA	6860	NA	NA	NA	NA	NA	-2	Phase 2 trial
KIT	Dasatinib	488	3.6	135	0	37	30.7	4	Yes	Yes	0.12	6.14754	NA	NA	50	100	1	0.280738	NA	NA	NA	NA	NA	NA	NA	NA	-2	Phase 2 trial
KIT	Cediranib	450.5	4.9	72.5	0	NA	NA	23.5	NA	Yes	0.25	1.13208	NA	NA	80000	30	1	NA	NA	NA	NA	NA	NA	NA	NA	NA	-2	phase 3 trial
KIT	Sunitinib	398.5	2.6	77.2	0	NA	NA	50	NA	Yes	1.6	0.286073	NA	NA	57.8	37.5	1	NA	NA	NA	NA	NA	NA	NA	NA	NA	-2	Phase 2 trial
KIT	Sorafenib	464.8	4.1	92.4	0	NA	NA	36.5	Yes	No	1.375	NA	NA	NA	NA	400	2	NA	NA	NA	NA	NA	NA	NA	NA	NA	-2	Phase 2 trial
KIT	Cabozantinib	501.5	5.4	98.8	0	4.6	1.851	55	Yes	NA	NA	NA	NA	NA	NA	100	1	NA	NA	NA	NA	NA	NA	NA	NA	NA	2	Phase 2 trial
KDR	Cabozantinib	501.5	5.4	98.8	0	0.035	1.851	55	Yes	NA	NA	NA	NA	NA	NA	100	1	NA	NA	NA	NA	NA	NA	NA	NA	NA	2	Phase 2 trial
ROS1	Ensartinib	561.4	3.6	123	0	1	NA	25.5	NA	NA	NA	NA	NA	NA	NA	NA	NA	NA	NA	NA	NA	NA	NA	NA	NA	NA	0	None
ROS1	Entrectinib	560.6	5.7	85.5	0	NA	NA	21	NA	NA	NA	NA	NA	NA	NA	NA	NA	NA	NA	NA	NA	NA	NA	NA	NA	NA	1	Phase 1 trial
ROS1	Crizotinib	450.3	3.7	78	0	0.025	NA	42	Yes	NA	NA	NA	NA	NA	NA	250	2	1.53897	NA	NA	NA	NA	NA	0.00127693	0.0008	NA	-1	Phase 1 trial
ROS1	Lorlatinib	406.4	1.5	110	0	0.02	NA	24	Yes	Yes	NA	4.24951	NA	NA	NA	100	1	1.4001	NA	NA	NA	NA	NA	0.201772	0.75	NA	1	Case Reports
BRCA2	Olaparib	434.5	1.9	82.1	0	3	1.42	8	Yes	NA	0.03	4.07365	0.347	0.084	90	150	3x a week	4.9	NA	0.69	NA	NA	NA	NA	NA	NA	1	Phase 1 trial
BRCA2	Talazoparib	380.4	2.3	84.2	0	0.57	NA	50	NA	Yes	0.02	0.105152	NA	NA	0.8	NA	NA	NA	NA	NA	NA	NA	NA	NA	NA	NA	1	Phase 1 trial
BRCA2	Niraparib	320.4	2.2	72.9	0	2.95	NA	36	NA	NA	0.29	23.7828	NA	NA	1780	NA	NA	NA	NA	NA	NA	NA	NA	NA	NA	NA	1	Case Reports
BRCA2	Pamiparib	298.3	1.6	60.5	0	0.94	NA	28.7	NA	NA	0.18	11.8237	NA	NA	613	NA	NA	NA	NA	NA	NA	NA	NA	NA	NA	NA	1	Phase 1 trial
BRCA2	Veliparib	244.3	0.5	83.8	0	4.05	44.85	6.1	NA	Yes	0.1	4.1097	NA	NA	856	NA	NA	NA	NA	NA	NA	NA	NA	NA	NA	NA	-2	Phase 2 trial
BRCA2	Rucaparib	323.4	2.5	56.9	0	1.4	NA	17	Yes	Yes	0.4	0.249227	NA	NA	0.7	NA	NA	NA	NA	NA	NA	NA	NA	NA	NA	NA	0	None
MET	Cabozantinib	501.5	5.4	98.8	0	1.3	1.851	55	Yes	NA	NA	NA	NA	NA	NA	100	1	NA	NA	NA	NA	NA	NA	NA	NA	NA	2	Phase 2 trial
MET	Crizotinib	450.3	3.7	78	0	0.025	NA	42	Yes	NA	NA	NA	NA	NA	NA	250	2	1.53897	NA	NA	NA	NA	NA	0.00127693	0.0008	NA	-1	Phase 1 trial
MET	Savolitinib	345.4	1.5	91.6	0	4	NA	5.2	NA	NA	NA	NA	NA	NA	NA	NA	NA	NA	NA	NA	NA	NA	NA	NA	NA	NA	0	None
BRAF	Dabrafenib	519.6	4.8	210	0	0.7	10	8	Yes	Yes	0.023	0.275212	NA	0.0134719	NA	150	2	1.55119	NA	NA	NA	NA	NA	NA	NA	NA	2	Phase 2 trial
BRAF	Vemurafenib	489.9	5	100	0	65.5	NA	57	Yes	Yes	0.008	0.285773	NA	0	NA	960	2	NA	NA	NA	NA	NA	NA	0.959379	0.0098	NA	2	Phase 2 trial
MEK	Trametinib	615.4	3.4	102	0	1.36	0.01	90	Yes	Yes	0.148	1.94995	NA	NA	85	2	1	0.0357491	NA	NA	NA	NA	NA	NA	NA	NA	2	Phase 2 trial
MEK	Selumetinib	457.7	3.6	88.4	0	14	42.6	13	NA	Yes	NA	9.61328	NA	NA	88	100	2	1.96635	NA	NA	NA	NA	NA	NA	NA	NA	2	Phase 2 trial
MEK	Cobimetinib	531.3	3.9	64.6	0	4.2	NA	44	Yes	Yes	0.0267	0.00718	NA	0.000192	NA	60	1	0.513834	NA	NA	NA	NA	NA	NA	NA	NA	1	Case Series
MEK	Binimetinib	441.2	3.1	88.4	0	12	NA	3.5	Yes	Yes	NA	NA	NA	NA	NA	60	2	1.16047	NA	NA	NA	NA	NA	NA	NA	NA	1	Phase 1 trial
EZH2	Tazemetostat	572.7	4.2	83.1	0	6.75	NA	3.1	Yes	Yes	11	34.8298	NA	NA	358	NA	NA	NA	NA	NA	NA	NA	NA	NA	NA	NA	0	None
NTRK	Larotrectinib	428.4	1.7	86	0	11	NA	2.9	NA	Yes	0.09	1.11578	NA	NA	2.6	100	2	NA	NA	NA	NA	NA	NA	NA	NA	NA	1	Case Reports
NTRK	Entrectinib	560.6	5.7	85.5	0	NA	NA	21	NA	NA	NA	NA	NA	NA	NA	NA	NA	NA	NA	NA	NA	NA	NA	NA	NA	NA	1	Phase 1 trial
mTOR	Everolimus	958.2	5.9	205	0	2	NA	30	Yes	Yes	0.04	4.63369	NA	NA	69	10	1	0.122104	NA	NA	NA	NA	NA	NA	NA	NA	-2	Phase 2 trial
mTOR	Temserolimus	1030.3	5.6	242	0	1760	1.51	17.3	Yes	NA	1.49	NA	NA	NA	NA	250	1x a week	0.734737	NA	NA	243	NA	NA	NA	NA	NA	-2	Phase 2 trial
mTOR	Sirolimus	914.2	6	195	0	NA	NA	57	Yes	NA	0.91	NA	NA	NA	NA	5	1	0.152046	NA	NA	65	NA	NA	NA	NA	NA	-2	Phase 2 trial
ERK	Ulixertinib	433.3	4.1	90	0	0.3	NA	NA	Yes	No	NA	NA	NA	NA	NA	600	2	3.69259	NA	NA	NA	NA	NA	NA	NA	NA	1	Phase 1 trial
AKT	Ipatasertib	458	2.5	81.6	0	10	NA	NA	Yes	NA	NA	NA	NA	NA	NA	600	1	1.0655	NA	NA	NA	NA	NA	NA	NA	NA	0	None
AKT	Perifosine	461.7	8.3	58.6	0	NA	NA	NA	NA	NA	NA	NA	NA	NA	NA	100	1	NA	NA	NA	NA	NA	NA	NA	NA	NA	-2	Phase 2 trial
SHP2	TNO155	421.9	1.3	155	0	11	NA	NA	NA	NA	NA	NA	NA	NA	NA	NA	NA	NA	NA	NA	NA	NA	NA	NA	NA	NA	0	None
MDM2	Idasanutlin	616.5	4.3	111	0	6	NA	NA	NA	NA	NA	NA	NA	NA	NA	110	1	9.63504	NA	NA	NA	NA	NA	NA	NA	NA	0	None
MDM2	AMG 232	568.6	5.8	100	0	NA	NA	NA	NA	NA	NA	NA	NA	NA	NA	240	1	1.81147	NA	NA	NA	NA	NA	NA	NA	NA	-1	Phase 1 trial
FGFR1/2/3	Infigratinib	658.5	NA	173	0	1.1	NA	33.5	Yes	NA	NA	NA	NA	NA	NA	125	1	NA	NA	NA	NA	NA	NA	NA	NA	NA	2	Phase 2 trial
FGFR1/2/3	Erdafitinib	446.5	3.2	77.3	0	NA	NA	59	Yes	NA	NA	NA	NA	NA	NA	NA	NA	NA	NA	NA	NA	NA	NA	NA	NA	NA	1	Case Reports
FGFR1/2/3	Pemigatinib	487.5	1.8	83.2	0	2.1	NA	15.4	Yes	NA	NA	NA	NA	NA	NA	NA	NA	NA	NA	NA	NA	NA	NA	NA	NA	NA	0	None
FGFR1/2/3	Rogaratinib	466.6	1.7	135	0	NA	NA	12.7	Yes	NA	NA	NA	NA	NA	NA	NA	NA	NA	NA	NA	NA	NA	NA	NA	NA	NA	0	None

## Sheet: ST4
Supplementary Table S4: Summary of the clinical and genomic features of 50 patients with high-grade gliomas reviewed at the Molecular Tumor Board																	Genomic Profile ( 0=No alteration identified, 1=Oncogenic/Likely oncogenic, 2:=Variant of uncertain significance)
Case ID	Cancer Type Categories	Sex	Race	Ethnicity	Age at cancer diagnosis	Targetable alteration identified on NGS	Targeted therapy administered	Targetable alterations	Treatment	Treatment part of a clinical trial	Treatment duration (days)	Best Radiographic Response	OS (days)	Progression (yes/no)	PFS (days)	Vital Status	BRAF	EGFR	IDH1	IDH2	KRAS	NF1	NF2	KIT	NRAS	MET exon 14 skipping	TERT promoter	PIK3CA	ARID1A	KDR	TSC2	TSC1	BRCA1	BRCA2	ATM	ATRX	PDGFRA	PMS2	TP53	PTEN	JAK2	STAG2	H3F3A	MLH1	MSH6	CIC	APC	ROS1	MAP2K1
37	Glioblastoma	Male	White	Unknown	57	Yes	No	PIK3CA R88Q, BRCA2 F1546s*22	Durvalumab and bevacizumab	Yes	133	PD	347	Yes	42	Deceased	0	0	0	0	0	0	0	0	0	0	0	1	0	0	0	0	0	1	0	0	0	0	0	0	0	0	0	0	0	0	0	0	0
111	Glioblastoma	Male	White	NOT Hispanic or Latino	44	Yes	No	CDK4 amplification, MDM2 amplification	RTX, TMZ and bevacizumab	No	33	PR	180	Yes	83	Deceased	0	0	0	0	0	0	0	0	0	0	1	0	0	0	0	0	0	0	0	0	0	0	0	0	0	0	0	0	0	0	0	0	0
125	Glioblastoma	Female	White	NOT Hispanic or Latino	37	Yes	No	IDH1 R132H, KDR/KIT/PDGFRA amplification	Durvalumab and bevacizumab	Yes	114	PR	221	Yes	114	Deceased	0	0	1	0	0	2	0	0	2	0	0	0	0	0	0	0	0	0	0	0	0	0	1	0	0	0	0	0	0	0	0	0	0
133	High Grade Anaplastic Astrocytoma	Male	White	NOT Hispanic or Latino	21	Yes	Yes	KIT and MET amplification	Cabozantinib	No	30	Unknown	31	Lost to follow up	NA	Unknown	0	0	1	0	0	0	0	0	0	0	0	0	0	0	0	0	0	0	0	0	0	0	1	0	0	0	0	0	0	0	0	0	0
206	Glioblastoma	Male	White	NOT Hispanic or Latino	36	Yes	No	CDK4 amplification	None due to clinical deterioration	NA	NA	NA	126	Yes	5	Deceased	0	0	0	0	0	0	0	0	0	0	0	0	0	0	0	0	0	0	0	1	0	0	1,2	0	0	0	0	0	0	0	0	0	0
283	High Grade Astrocytoma	Female	White	NOT Hispanic or Latino	24	Yes	No	IDH1 R132H	Anti-TIM-3/PD-1 therapy	Yes	137	SD	581	Yes	159	Unknown	0	0	1	0	0	0	0	0	0	0	0	0	0	2	0	0	0	0	0	0	0	0	1,1	0	0	0	0	0	0	0	0	0	0
236	Glioblastoma	Male	White	NOT Hispanic or Latino	47	Yes	Yes	NF1 R1294*	Trametinib	No	296	PR	742	Yes	673	Deceased	0	0	0	0	0	1	0	0	0	0	1	0	0	0	0	0	0	0	0	0	0	0	1	1	0	0	0	0	0	0	0	0	0
238	Glioblastoma	Female	White	NOT Hispanic or Latino	37	Yes	No	IDH1 R132H	Unknown	NA	NA	NA	NA	Lost to follow up	NA	Unknown	0	1	1	0	0	0	0	0	0	0	0	2	1	0	0	0	0	0	0	1	0	0	1	1,1	0	0	0	0	1	0	0	0	0
252	Glioblastoma	Male	White	NOT Hispanic or Latino	45	Yes	Yes	MET amplification	Cabozantinib	No	457	PR	522	Yes	423	Deceased	0	0	0	0	0	0	0	0	0	0	0	1	0	0	0	0	0	0	0	0	0	2	0	0	0	0	0	0	0	0	0	0	0
257	Glioblastoma	Male	White	NOT Hispanic or Latino	6	Yes	No	CDK4/KIT/KDR/PDGFRA amplification	Mebendazole	Yes	26	PD	85	Yes	85	Deceased	0	0	0	0	0	0	0	0	0	0	0	0	0	0	0	0	0	0	0	0	0	0	1	0	0	0	0	0	0	0	0	0	0
267	Glioblastoma	Female	African American	NOT Hispanic or Latino	57	Yes	No	EGFR D256A, CDK4/EGFR amplification	None due to clinical deterioration	NA	NA	PD	114	Yes	44	Deceased	0	1,1,2	0	0	0	0	0	0	0	0	0	0	0	0	0	0	0	0	0	2	0	0	1	0	0	0	0	0	0	0	0	0	0
218	Glioblastoma	Male	White	NOT Hispanic or Latino	35	Yes	No	IDH1 R132H	TMZ + bevacizumab	Yes	127	PD	143	Yes	87	Deceased	0	0	1	0	0	0	0	0	0	0	0	0	0	2	0	0	0	0	0	0	0	0	1	0	0	0	0	0	0	0	0	0	0
299	Glioblastoma	Male	White	NOT Hispanic or Latino	34	Yes	No	IDH1 R132H	None due to clinical deterioration	NA	NA	NA	NA	Lost to follow up	NA	Unknown	0	0	1	0	0	0	0	0	2	1	0	0	0	0	0	0	0	0	0	1	0	0	1	0	0	0	0	0	0	0	0	0	0
432	Glioblastoma	Female	White	NOT Hispanic or Latino	24	Yes	Yes	NF1 c.7258+1G>A, NF1 N420fs	Trametinib	No	113	PR	663	Yes	170	Deceased	0	0	0	0	0	1,1	0	0	0	0	0	0	0	0	0	0	0	0	0	1	2	0	0	0	0	2	0	0	0	0	0	0	0
433	High Grade Pilocytic Astrocytoma	Male	African American	NOT Hispanic or Latino	35	Yes	Yes	NF1 c.1527+4_1527+7del, PIK3CA N345K	Trametinib	No	665	PR	665	Yes	446	Deceased	0	0	0	0	0	1	0	0	0	0	0	1	0	2	2	0	0	0	0	1	0	2	0	0	0	0	0	0	0	0	0	0	0
435	High Grade Anaplastic Astrocytoma	Female	African American	NOT Hispanic or Latino	29	Yes	Yes	NF1 c.1063-2A>G, NF1 c.5205+1G>A	Trametinib	No	374	SD	952	Yes	396	Alive	0	2	0	0	0	1,1	0	0	0	0	0	2	0	0	0	0	0	0	2	2	0	0	0	0	0	0	1	0	0	0	2	0	0
437	Glioblastoma	Female	White	NOT Hispanic or Latino	35	Yes	No	IDH1 R132H	TMZ and RTX	No	226	SD	609	Yes	438	Deceased	0	0	1	0	0	0	0	0	0	0	0	0	0	0	0	0	2	0	0	0	0	0	1	0	0	0	0	0	0	0	0	0	0
439	Glioblastoma	Female	Asian	NOT Hispanic or Latino	49	Yes	Yes	KDR/PDGFRA amplification	Cabozantinib	No	94	PR	119	Yes	119	Unknown	1	2	0	0	0	0	0	0	0	0	1	0	0	0	0	0	0	0	0	0	0	0	1,1,2	1	0	0	0	0	0	0	0	0	0
440	Astrocytoma	Male	African American	Not Hispanic or Latino	76	Yes	No	NF1 R681* , PIK3CA R88Q , PIK3CA R108H	TMZ and RTX	No	36	SD	898	Yes	455	Alive	0	0	0	0	0	1,2	0	0	0	0	0	1,1	0	0	0	0	0	0	0	0	0	0	0	0	0	0	0	0	1	0	0	0	0
451	High Grade Anaplastic Astrocytoma	Female	African American	NOT Hispanic or Latino	43	Yes	Yes	NF1 A1523fs*30, NF1 D2163fs*16	Trametinib	No	96	PR	1789	Yes	216	Alive	0	0	0	0	0	1,1	0	0	0	0	0	0	0	0	2	0	0	0	0	1	0	0	0	0	0	0	0	0	0	0	0	0	0
465	High Grade Anaplastic Astrocytoma	Female	White	Not Hispanic or Latino	25	Yes	Yes	BRAF V600E	Dabrafenib and trametinib	No	147	PR	478	Yes	407	Deceased	1	0	0	0	0	0	0	0	0	0	0	0	0	0	0	2	0	0	0	2	0	0	1	0	2	0	1	0	0	0	0	0	0
479	High Grade Anaplastic Astrocytoma	Female	White	NOT Hispanic or Latino	43	Yes	No	IDH1 R132H	None due to clinical deterioration	NA	NA	NA	375	Lost to follow up	NA	Unknown	0	0	1	0	0	0	0	0	0	0	0	0	0	0	2	0	0	0	0	0	0	0	0	0	0	0	0	0	0	0	0	0	0
481	Astrocytoma	Male	White	Hispanic or Latino	15	Yes	Unknown	BRAF V600E	Unknown	NA	NA	NA	NA no chart follow up post-MTB	Lost to follow up	NA	Unknown	1	0	0	0	0	2	0	0	0	0	0	0	0	0	0	0	0	0	0	1	0	0	1	0	0	0	1	0	0	0	0	0	0
498	Glioblastoma	Male	White	NOT Hispanic or Latino	63	Yes	No	EGFR amplification	RTX and TMZ	No	17	SD	103	Yes	103	Deceased	0	2,2	0	0	0	2	0	0	0	0	0	0	0	0	0	0	0	0	0	0	0	0	2	0	0	0	0	0	0	0	0	0	0
509	High Grade Anaplastic Astrocytoma	Male	White	NOT Hispanic or Latino	25	Yes	Yes	IDH1 R132H	Ivosedinib	No	437	SD	588	Yes	433	Alive	0	0	1	0	0	0	0	0	0	0	0	0	0	0	2,2	2	0	2	0	1	0	2,2	1	0	0	0	0	0	0	0	0	0	0
515	High Grade Anaplastic Astrocytoma	Male	Asian	NOT Hispanic or Latino	39	Yes	No	IDH1 R132G	TMZ	No	159	SD	725	Yes	98	Deceased	0	0	1	0	0	0	0	0	0	0	0	0	0	0	0	0	0	0	0	1	0	0	1	0	0	0	0	0	0	0	0	0	0
554	Glioblastoma	Male	White	NOT Hispanic or Latino	52	Yes	No	EGFR A289V	None due to clinical deterioration	NA	NA	PD	30	Yes	30	Deceased	0	1	0	0	0	0	0	0	0	0	1	0	0	0	0	0	0	0	2	0	0	0	1,1	0	0	0	0	0	0	0	0	0	0
570	High Grade Anaplastic Astrocytoma	Female	Other	Hispanic or Latino	26	Yes	No	FGFR1 N577K	TMZ	No	155	NA	635	Lost to follow up	NA	Unknown	0	0	0	0	0	2,2	0	0	0	0	0	0	0	0	0	0	0	0	0	0	0	0	0	0	0	0	1	0	0	0	0	0	0
200	Glioblastoma	Male	White	NOT Hispanic or Latino	18	Yes	Yes	BRCA1 c.5153-1G>C	Veliparib	Yes	42	PD	90	Yes	42	Deceased	0	0	0	0	0	0	0	0	0	0	0	0	0	0	0	0	1	0	0	1,2	2	0	1	0	0	0	1	0	0	0	1	0	0
214	Glioblastoma	Male	White	NOT Hispanic or Latino	43	Yes	Yes	EGFR A289D, EGFR amplification	AMG232	Yes	85	PD	265	Yes	38	Deceased	0	1	0	0	0	0	0	0	0	0	0	0	0	0	2	0	0	0	0	0	0	0	0	0	0	0	0	0	0	0	0	0	0
353	Glioblastoma	Female	Other	Hispanic or Latino	67	Yes	Yes	PDGFRA amplification	Dasatinib, everolimus, pazopanib and bevacizumab	No	120	PD	1118	Yes	226	Unknown	0	0	0	0	0	0	0	0	0	0	0	1	0	0	0	0	0	0	0	0	2	0	0	0	0	0	0	0	0	0	0	0	0
366	Glioblastoma	Female	African American	NOT Hispanic or Latino	46	Yes	Yes	BRAF V600E	Dabrafenib and trametinib	No	285	PR	405	Yes	268	Deceased	1	0	0	0	0	0	0	0	0	0	0	0	0	0	0	2	0	0	2	0	0	2	0	0	0	0	0	0	2	0	0	0	0
469	Glioblastoma	Male	White	NOT Hispanic or Latino	63	Yes	Yes	EGFR amplification	Osimertinib	No	95	NA	146	Lost to follow up	NA	Deceased	0	0	0	0	0	0	0	0	0	0	0	0	0	0	0	0	0	0	0	0	0	0	0	1	0	0	0	0	0	0	0	0	0
583	Glioblastoma	Female	White	NOT Hispanic or Latino	36	Yes	Yes	BRCA2 S1982fs, MLH1 c.1896+1del, NF1 p.S340fs	Olaparib and TMZ	No	18	PD	18	Yes	6	Deceased	0	0	0	0	0	1	0	0	0	0	0	0	0	2	2	0	0	1	2	0	0	0	1	1	0	0	0	1	0	0	0	0	0
590	Glioblastoma	Female	White	NOT Hispanic or Latino	15	Yes	No	NF1 p.F1275fs, PTEN p.Y76*	RTX and TMZ	No	85	SD	428	Yes	111	Deceased	0	0	0	0	0	1	0	0	0	0	0	0	0	0	0	0	0	0	2	1	0	0	1	1,2	0	0	0	0	0	0	0	0	0
604	Oligodendroglioma	Female	White	NOT Hispanic or Latino	29	Yes	No	IDH1 p.R132H	RTX and TMZ	No	174	SD	438	No	438	Alive	0	0	1	0	0	0	0	0	0	0	1	0	0	0	0	0	0	0	0	0	0	0	0	0	0	0	0	0	0	2	0	0	0
622	High Grade Astrocytoma	Male	White	NOT Hispanic or Latino	50	Yes	No	IDH1 p.R132H	NA	NA	NA	SD	570	No	570	Alive	0	0	1	0	0	0	0	0	0	0	0	0	0	0	0	0	0	0	0	1,1	0	0	1	0	0	0	0	0	0	0	0	0	0
627	Glioblastoma	Male	White	NOT Hispanic or Latino	73	Yes	Yes	MDM2/CDK4 amplification	Abemaciclib	No	5	Unknown	128	NA	NA	Deceased	0	0	0	0	0	2	0	0	0	0	1	0	0	0	0	0	0	0	0	0	0	0	0	0	0	0	0	0	0	0	0	0	0
636	Infiltrating astrocytoma	Female	White	NOT Hispanic or Latino	38	Yes	No	IDH1 p.R132H, MAP2K1 p.E203K	NA	NA	NA	SD	381	No	381	Alive	0	0	1	0	0	0	0	0	0	0	1	0	0	0	0	0	0	0	0	2	0	0	1	0	0	0	0	0	0	0	0	0	1
642	Glioblastoma	Male	White	NOT Hispanic or Latino	24	Yes	No	EGFR amplification	Anti-Tim-3, anti-PD-1, SRS	Yes	84	PD	226	Yes	105	Deceased	0	0	0	0	0	0	0	0	0	0	0	0	0	0	0	0	0	0	0	0	0	0	1	0	0	0	0	0	0	0	0	0	0
643	Diffuse astrocytoma	Female	White	NOT Hispanic or Latino	72	No	NA	NA	TMZ	No	116	PD	195	Yes	116	Deceased	0	0	0	0	0	0	0	0	0	0	0	0	0	0	0	0	0	0	0	0	0	0	0	0	0	0	0	0	0	0	0	0	0
647	Glioblastoma	Male	White	NOT Hispanic or Latino	53	Yes	Yes	NF1 R1947*, PIK3R1 p.I559_M563del, EGFR amplification	Trametinib and RTX	No	20	SD	20	No	20	Deceased	0	2	0	0	0	1	0	0	0	0	1	0	0	0	0	0	0	0	0	0	0	0	1	0	0	0	0	0	0	0	0	0	0
672	Glioblastoma	Male	White	NOT Hispanic or Latino	71	Yes	Unknown	FGFR3-TACC3 fusion	Unknown	NA	NA	NA	NA	Lost to follow up	NA	Deceased	0	0	0	0	0	0	0	0	0	0	1	0	0	0	0	0	0	0	0	0	0	0	0	0	0	0	0	0	0	0	0	0	0
723	Glioblastoma	Female	White	NOT Hispanic or Latino	57	Yes	No	PTEN p.L194*	RTX and TMZ	No	128	PD	231	Yes	122	Alive	0	0	0	0	0	2	0	0	0	0	1	0	0	0	0	0	0	0	0	0	0	0	1	1	0	0	0	0	0	0	0	0	0
736	Glioblastoma	Male	White	NOT Hispanic or Latino	52	Yes	No	FGFR3 amplification	RTX and TMZ	No	215	SD	215	Yes	202	Alive	0	0	0	0	0	2	0	0	0	0	1	0	0	0	0	0	0	0	0	0	0	0	0	0	0	0	0	0	0	0	0	0	0
737	Glioblastoma	Male	White	NOT Hispanic or Latino	67	Yes	Unknown	EGFR amplification and p.S768_D770dup, PTEN c.634+2T>G	Unknown	NA	NA	NA	NA	Lost to follow up	NA	Unknown	0	1	0	0	0	0	0	0	0	0	1	0	0	0	0	0	0	0	2	0	0	0	0	1	0	0	0	0	0	0	0	0	0
777	Glioblastoma	Male	White	NOT Hispanic or Latino	63	Yes	No	MDM2/CDK4 amplification	RTX and TMZ	No	28	NA	28	NA	NA	Alive	0	0	0	0	0	0	0	0	0	0	1	0	0	0	0	0	0	0	0	0	0	0	0	0	0	0	0	0	0	0	0	0	0
833	Glioblastoma	Male	African American	NOT Hispanic or Latino	48	Yes	No	EGFR amplification	NA	No	NA	NA	17	NA	NA	Alive	0	0	0	0	0	0	0	0	0	0	1	0	0	0	0	0	0	0	0	0	0	0	0	0	0	0	0	0	0	0	0	2	0
834	Glioblastoma	Female	White	NOT Hispanic or Latino	38	Yes	No	EGFR amplification, CDKN2A deletion	RTX and TMZ	No	20	NA	20	NA	NA	Alive	0	0	0	0	0	0	0	0	0	0	1	0	0	0	0	0	0	0	2	0	0	0	0	0	0	0	0	2	0	0	1	0	0
843	Glioblastoma	Female	White	NOT Hispanic or Latino	70	Yes	No	NF1 p.D1623Y, ARAF p.R214C, PTEN c.254-2A>G	RTX and bevacizumab	No	34	SD	34	No	34	Alive	0	2	0	0	0	1	0	0	0	0	1	0	0	0	2	0	0	0	0	0	0	0	0	1	0	0	0	0	0	0	0	0	0
RTX, radiotherapy; TMZ, temozolomide; TKI; tyrosine kinase inhibitor; PR, partial response; PD, progressive disease; SD, stable disease; OS, overall survival; PFS, progression-free survival
[truncated: 25 more columns]

## Sheet: ST5
Supplementary Table S5: Summary and interpretation of tumor variants in the JH MTB cohort.
Case ID	Targeted therapy	Alteration	VAF (%)	Interpretation	COSMIC	CHASMplus	Targetable
37	No	PIK3CA R88Q	NA	Oncogenic/Likely oncogenic	262	0.824	Yes
		BRCA2 F1546s*22	NA	Oncogenic/Likely oncogenic	NA	NA	Yes
		EPHB1 V322I	NA	Uncertain significance	12	0.03	No
		CDKN2A/B loss	NA	Oncogenic/Likely oncogenic	NA	NA	Yes
		SETD2 rearrangment exon 3	NA	Uncertain significance	NA	NA	No
111	No	CDK4 amplification	NA	Oncogenic/Likely oncogenic	NA	NA	Yes
		PTEN loss	NA	Oncogenic/Likely oncogenic	NA	NA	Yes
		MDM2 amplification	NA	Oncogenic/Likely oncogenic	NA	NA	Yes
		EGFR amplification	NA	Oncogenic/Likely oncogenic	NA	NA	Yes
		GLI1 amplification	NA	Oncogenic/Likely oncogenic	NA	NA	No
		MYCN amplification	NA	Oncogenic/Likely oncogenic	NA	NA	No
		TERT promoter – 124C>T	NA	Oncogenic/Likely oncogenic	0	NA	No
125	No	IDH1 R132H	NA	Oncogenic/Likely oncogenic	5145	0.857	Yes
		KDR amplification	NA	Oncogenic/Likely oncogenic	NA	NA	Yes
		KIT amplification	NA	Oncogenic/Likely oncogenic	NA	NA	Yes
		NF1 G1532R	NA	Uncertain significance	1	0.541	No
		NRAS E62del	NA	Uncertain significance	0	NA	No
		PDGFRA amplification	NA	Oncogenic/Likely oncogenic	NA	NA	Yes
		CDKN2A/B loss	NA	Oncogenic/Likely oncogenic	NA	NA	Yes
		TP53 I195N	NA	Oncogenic/Likely oncogenic	38	0.797	No
		FAS E194fs*21	NA	Uncertain significance	NA	NA	No
		SDHA R75*	NA	Oncogenic/Likely oncogenic	3	NA	No
206	No	CDK4 amplification	NA	Oncogenic/Likely oncogenic	NA	NA	Yes
		PTEN loss exons 1-3	NA	Oncogenic/Likely oncogenic	NA	NA	Yes
		SOX2 amplification	Equivocal	Oncogenic/Likely oncogenic	NA	NA	No
		ATRX S1980fs*2	NA	Oncogenic/Likely oncogenic	0	NA	No
		TP53 Q100*	42	Oncogenic/Likely oncogenic	49	NA	No
		TP53 R337P	46	Uncertain significance	3	0.642	No
283	No	IDH1 R132H	43.9	Oncogenic/Likely oncogenic	5145	0.857	Yes
		TP53 R273C	86.2	Oncogenic/Likely oncogenic	1146	0.826	No
		JAK3 Q177Rfs*9	7	Uncertain significance	0	NA	No
		KDR V547M	5	Uncertain significance	1	0.045	No
257	No	TP53 R175H	91	Oncogenic/Likely oncogenic	1890	0.842	No
		CDK4 amplification	9.3 CN	Oncogenic/Likely oncogenic	NA	NA	Yes
		KIT amplification	8.5 CN	Oncogenic/Likely oncogenic	NA	NA	Yes
		KDR amplification	14.8 CN	Oncogenic/Likely oncogenic	NA	NA	Yes
		PDGFRA amplification	44.9 CN	Oncogenic/Likely oncogenic	NA	NA	Yes
267	No	ATRX R1417Q	21	Uncertain significance	1	0.226	No
		EGFR D256A	79	Oncogenic/Likely oncogenic	1	0.852	Yes
		EGFR C311Y	5	Uncertain significance	1	0.642	No
		TP53 V143M	82	Oncogenic/Likely oncogenic	49	0.497	No
		CDK4 amplification	9.7 CN	Oncogenic/Likely oncogenic	NA	NA	Yes
		EGFR amplification	21.4 CN	Oncogenic/Likely oncogenic	NA	NA	Yes
		EGFR vIII mutation	NA	Oncogenic/Likely oncogenic	NA	NA	No
		EGFR-CALN1 rearrangement	NA	Uncertain significance	NA	NA	No
218	No	IDH1 R132H	17	Oncogenic/Likely oncogenic	5145	0.857	Yes
		JAK3 Q177Rfs*9	5	Uncertain significance	0	NA	No
		KDR V547M	7	Uncertain significance	1	0.045	No
		TP53 R273C	15	Oncogenic/Likely oncogenic	1146	0.826	No
		TP53 I195S	37	Oncogenic/Likely oncogenic	38	0.776	No
299	No	IDH1 R132H	NA	Oncogenic/Likely oncogenic	5145	0.857	Yes
		MET C610Y	NA	Uncertain significance	2	0.279	No
		MET exon 14 skippage c.3028+1G>A	NA	Oncogenic/Likely oncogenic	6	NA	No
		NRAS P185S	NA	Uncertain significance	4	0.132	No
		TSC1 c.2976-1G>A	NA	Uncertain significance	NA	NA	No
		ATRX R418*	NA	Oncogenic/Likely oncogenic	5	NA	No
		CDKN2A/B loss	NA	Oncogenic/Likely oncogenic	NA	NA	Yes
		CREBBP Q96*	NA	Oncogenic/Likely oncogenic	5	NA	No
		TP53 R174W	NA	Oncogenic/Likely oncogenic	21	0.583	No
440	No	MSH6 Y397Lfs*3	44.5	Oncogenic/Likely oncogenic	0	NA	No
		NF1 R681*	25.2	Oncogenic/Likely oncogenic	2	NA	Yes
		NF1 S1733P	22.5	Uncertain significance	0	0.601	No
		PIK3CA R88Q	16.27	Oncogenic/Likely oncogenic	262	0.824	Yes
		PIK3CA R108H	22.22	Oncogenic/Likely oncogenic	68	0.797	Yes
		STK11 G171S	44.17	Uncertain significance	5	0.416	No
479	No	IDH1 R132H	34.12	Oncogenic/Likely oncogenic	5415	0.857	Yes
		TSC2 F1510del	40.41	Uncertain significance	0	NA	No
		CAD R842H	66.97	Uncertain significance	1	0.164	No
		MAP3K14 K148N	54.92	Uncertain significance	0	0.087	No
		P2RY8 G343R	50.54	Uncertain significance	0	0.018	No
		FANCA S447L	47.55	Uncertain significance	0	0.111	No
		PRKDC H1459Y	46.27	Uncertain significance	0	0.202	No
		RELN S390P	8.36	Uncertain significance	0	0.025	No
		IKZF3 R348Q	55.26	Uncertain significance	1	0.054	No
498	No	EGFR amplification	NA	Oncogenic/Likely oncogenic	NA	NA	Yes
		CDKN2A/B loss	NA	Oncogenic/Likely oncogenic	NA	NA	Yes
		EGFR S645C	22.94	Uncertain significance	5	0.304	No
		EGFR F667L	23.14	Uncertain significance	0	0.38	No
		NF1 D946A	38.1	Uncertain significance	0	0.656	No
		TP53 G360A	48.62	Uncertain significance	3	0.193	No
		MAFB A180E	41.49	Uncertain significance	0	0.01	No
		POT1 S562Y	13.86	Uncertain significance	0	0.056	No
		RELN R3207H	28.31	Uncertain significance	1	0.034	No
		SYNE1 I5512F	46.13	Uncertain significance	0	0.071	No
515	No	ATRX K1045fs*0	63.23	Oncogenic/Likely oncogenic	0	NA	No
		BCR Y940C	42.24	Uncertain significance	0	0.183	No
		BRD4 P1019L	55.09	Uncertain significance	0	0.206	No
		CTNNA1 Q67R	56.76	Uncertain significance	0	0.185	No
		ERBB3 F1334S	46.67	Uncertain significance	0	0.338	No
		FANCF E183Q	45.64	Uncertain significance	1	0.002	No
		FBX031 P402L	50.94	Uncertain significance	0	0.021	No
		GTSE1 R564H	28.57	Uncertain significance	1	0.019	No
		IDH1 R132G	32.47	Oncogenic/Likely oncogenic	239	0.937	Yes
		NCOR2 P2115L	50.36	Uncertain significance	0	0.178	No
		TP53 G245D	84.31	Oncogenic/Likely oncogenic	209	0.806	No
		TSHR I155L	49.45	Uncertain significance	0	0.041	No
		ATRX K1045*	61.97	Oncogenic/Likely oncogenic	0	NA	No
		BCOR S336fs	42.18	Uncertain significance	0	NA	No
		CDK8 S62L	34.59	Uncertain significance	4	0.083	No
		IL7R K265E	8.93	Uncertain significance	0	0.018	No
		RICTOR A727V	15.79	Uncertain significance	0	0.055	No
		SETBP1 R421fs	6.88	Uncertain significance	0	NA	No
554	No	EGFR A289V	96.33	Oncogenic/Likely oncogenic	75	0.801	Yes
		TP53 A276D	37.71	Oncogenic/Likely oncogenic	22	0.864	No
		TP53 R181H	39.01	Oncogenic/Likely oncogenic	49	0.653	No
		TERT c.-146C>T	48.04	Oncogenic/Likely oncogenic	0	NA	No
		ADGRA2 S1276G	51.47	Uncertain significance	0	0.02	No
		ATM C1482Y	40.97	Uncertain significance	0	0.15	No
		CPS1 M799T	43.83	Uncertain significance	0	0.123	No
		PASK T512A	47.92	Uncertain significance	1	0.035	No
		PASK Q476E	48.28	Uncertain significance	0	0.048	No
		PLCG2 E628Q	43.97	Uncertain significance	1	0.268	No
		SYNE1 S8777C	52.69	Uncertain significance	0	0.078	No
		CDK4 amplification	NA	Oncogenic/Likely oncogenic	NA	NA	Yes
		EGFR amplification	NA	Oncogenic/Likely oncogenic	NA	NA	Yes
133	Yes	MET amplification	NA	Oncogenic/Likely oncogenic	NA	NA	Yes
		KIT amplification	NA	Oncogenic/Likely oncogenic	NA	NA	Yes
236	Yes	NF1 R1294*	NA	Oncogenic/Likely oncogenic	0	NA	Yes
		PTEN N262fs*35	NA	Oncogenic/Likely oncogenic	0	NA	Yes
		LZTR1 R697Q	NA	Uncertain significance	1	0.34	No
		RB1 loss exons 10-17	NA	Oncogenic/Likely oncogenic	0	NA	No
		TERT promoter – 124C>T	NA	Oncogenic/Likely oncogenic	0	NA	No
		TP53 R181C	NA	Oncogenic/Likely oncogenic	39	0.674	No
252	Yes	ERBB4 G735F	16	Uncertain significance	1	NA	No
		PIK3CA R108H	40	Oncogenic/Likely oncogenic	70	0.797	Yes
		PMS2 R847M	4	Uncertain significance	0	0.227	No
		MET amplification	19 CN	Oncogenic/Likely oncogenic	NA	NA	Yes
432	Yes	NF1 c.7258+1G>A	43.59	Oncogenic/Likely oncogenic	0	NA	Yes
		NF1 N420fs	29.28	Oncogenic/Likely oncogenic	0	NA	Yes
		ATRX E1702fs	37.1	Oncogenic/Likely oncogenic	0	NA	No
		IL7R S453P	48.66	Uncertain significance	0	0.063	No
		PCLO T310S	49.86	Uncertain significance	0	0.023	No
		PDGFRA P589A	5.89	Uncertain significance	0	0.085	No
		POLD1 A152V	46.64	Uncertain Significance	0	0.101	No
		SETD2 T1077A	51.06	Uncertain significance	0	0.322	No
		STAG2 R667Q	34.38	Uncertain significance	2	0.226	No
		CDKN2A/B loss	NA	Oncogenic/Likely oncogenic	NA	NA	Yes
433	Yes	NF1 c.1527+4_1527+7del	68.83	Oncogenic/Likely oncogenic	0	NA	Yes
		PIK3CA N345K	24.32	Oncogenic/Likely oncogenic	213	0.9	Yes
		ACVR1B I497V	43.3	Uncertain significance	0	0.154	No
		ASXL1 R1247C	46.58	Uncertain significance	1	0.117	No
		ATRX R1739*	58.55	Oncogenic/Likely oncogenic	6	NA	No
		CPS1 L1472fs	7.93	Uncertain significance	0	NA	No
		DEK S251N	25.51	Uncertain significance	0	0.077	No
		JARID2 P499L	47	Uncertain significance	0	0.079	No
		KDM5C G364D	6.71	Uncertain significance	0	0.284	No
		KDR R787W	28.23	Uncertain significance	3	0.068	No
		NLRP1 R498K	27.8	Uncertain significance	0	0.005	No
		PCLO P491S	12.48	Uncertain significance	2	0.019	No
		PCLO P486S	24.91	Uncertain significance	1	0.043	No
		PMS2 F290V	60.22	Uncertain significance	0	0.131	No
		RELN S1382R	45.94	Uncertain significance	0	0.075	No
		RELN L816F	49.17	Uncertain significance	1	0.045	No
		TAF1 R514W	99.91	Uncertain significance	1	0.143	No
		TLL2 G880D	57.06	Uncertain significance	0	0.055	No
		TSC2 R1795C	48.39	Uncertain significance	4	0.311	No
435	Yes	ATM L612V	48.9	Uncertain significance	NA	0.237	No
		EGFR Y727C	48.45	Uncertain significance	3	0.519	No
		H3F3A K28M	38.95	Oncogenic/Likely oncogenic	394	0.231	No
		MSH2 L94del	39.18	Uncertain significance	0	NA	No
		NF1 c.1063-2A>G	36.86	Oncogenic/Likely oncogenic	0	NA	Yes
		NF1 c.5205+1G>A	47.39	Oncogenic/Likely oncogenic	1	NA	Yes
		PIK3CA G414R	7.49	Uncertain significance	0	0.445	No
		APC R1676T	46.41	Uncertain significance	0	0.444	No
		ATRX N1753S	34.47	Uncertain significance	0	0.494	No
		BCR T1018A	20.27	Uncertain significance	4	0.097	No
		MSH3 D185G	47.58	Uncertain significance	0	0.071	No
		PHF6 I314T	8.33	Uncertain significance	3	0.292	No
439	Yes	BRAF V600E	1.68	Oncogenic/Likely oncogenic	29099	0.966	Yes
		CDK4 amplification	NA	Oncogenic/Likely oncogenic	NA	NA	Yes
		EGFR amplification	NA	Oncogenic/Likely oncogenic	NA	NA	Yes
		EGFR R324L	68.95	Uncertain significance	6	0.513	No
		KDR amplification	NA	Oncogenic/Likely oncogenic	NA	NA	Yes
		KIT amplification	NA	Oncogenic/Likely oncogenic	NA	NA	Yes
		PDGFRA amplification	NA	Oncogenic/Likely oncogenic	NA	NA	Yes
		PTEN C136Y	56.23	Oncogenic/Likely oncogenic	16	0.921	Yes
		TERT promoter -124C>T	45.1	Uncertain significance	0	NA	No
		TP53 T125A	33.03	Uncertain significance	4	0.485	No
		TP53 R248W	35.96	Oncogenic/Likely oncogenic	948	0.86	No
		TP53 M237I	6.32	Oncogenic/Likely oncogenic	62	0.774	No
451	Yes	ATRX T1849*	16.17	Oncogenic/Likely oncogenic	0	NA	No
		NF1 A1523fs*30	36.84	Oncogenic/Likely oncogenic	0	NA	Yes
		NF1 D2163fs*16	41.04	Oncogenic/Likely oncogenic	0	NA	Yes
		TSC2 M649T	46.21	Uncertain significance	2	0.091	No
		CUX1 V99I	49.93	Uncertain significance	1	0.186	No
		KMT2A T789I	48.55	Uncertain significance	0	0.315	No
		MSH3 R417W	39.45	Uncertain significance	1	0.03	No
		NOTCH1 R504H	46.92	Uncertain significance	0	0.051	No
		PCLO P491S	13.76	Uncertain significance	1	0.031	No
		PCLO P486S	22.44	Uncertain significance	2	0.061	No
		RAD50 R1016S	50.46	Uncertain significance	0	0.125	No
465	Yes	ALK P835L	49.03	Uncertain significance	0	0.096	No
		CDKN2A/B loss	NA	Oncogenic/Likely oncogenic	NA	NA	Yes
		BRAF V600E	27.03	Oncogenic/Likely oncogenic	29099	0.966	Yes
		H3F3A K28M	20.89	Oncogenic/Likely oncogenic	394	0.231	No
		PTCH1 I531T	60.06	Uncertain significance	0	0.443	No
		TP53 R273C	54.5	Oncogenic/Likely oncogenic	1101	0.875	No
		TSC1 N1008S	37.42	Uncertain significance	0	0.226	No
		ATRX V2190F	28.88	Uncertain significance	0	0.424	No
		AXL L50F	55.56	Uncertain significance	2	0.035	No
		FLYWCH1 Q401R	55.37	Uncertain significance	1	0.057	No
		JAK2 R1113C	20.99	Uncertain significance	3	0.217	No
		LRP1B R4573Q	46.79	Uncertain significance	4	0.03	No
		NSD2 Y1006H	49.76	Uncertain significance	0	0.178	No
		TUSC3 T91P	31.09	Uncertain significance	0	0.09	No
509	Yes	ASMTL E468A	39.9	Uncertain significance	0	0.032	No
		ATRX I360fs	37.58	Oncogenic/Likely oncogenic	0	NA	No
		BRCA2 P655R	49.34	Uncertain significance	3	0.209	No
		CBL D460dup	25.77	Uncertain significance	4	NA	No
		CREBBP A1907T	53.72	Uncertain significance	1	0.399	No
		GRIN2A K317Q	48.99	Uncertain significance	0	0.021	No
		IDH1 R132H	44.06	Oncogenic/Likely oncogenic	5140	0.877	Yes
		KMT2D T1246M	44.07	Uncertain significance	3	0.332	No
		LRP1B M2897V	50	Uncertain significance	0	0.022	No
		NOTCH1 G766V	37.84	Uncertain significance	2	0.565	No
		PDCD11 V307M	48.36	Uncertain significance	0	0.042	No
		PDGFRB M649fs	40	Uncertain significance	0	NA	No
		PMS2 C591R	13.85	Uncertain significance	2	0.056	No
		PMS2 S587N	17.63	Uncertain significance	0	0.031	No
		STAT4 T298I	45.7	Uncertain significance	0	0.04	No
		TP53 R213*	78.57	Oncogenic/Likely oncogenic	641	NA	No
		TSC1 T360N	53.58	Uncertain significance	2	0.3	No
		TSC2 E92V	46.11	Uncertain significance	0	0.309	No
		TSC2 A145T	50.68	Uncertain significance	0	0.325	No
		TYK2 R381W	46.25	Uncertain significance	1	0.054	No
200	Yes	ATRX W1958*	98.3	Oncogenic/Likely oncogenic	1	NA	No
		ATRX K1935T	98.59	Uncertain significance	0	0.306	No
		BRCA1 5153-1G>C	43.73	Oncogenic/Likely oncogenic	1	NA	Yes
		H3F3A G35R	30.36	Oncogenic/Likely oncogenic	46	0.293	No
		PDGFRA A341T	46.57	Uncertain significance	2	0.122	No
		TP53 Y205C	98.03	Oncogenic/Likely oncogenic	137	0.71	No
		APC R1435fs	83.54	Oncogenic/Likely oncogenic	6	NA	No
		ASXL1 G643V	46.87	Uncertain significance	1	0.225	No
		NLRP1 K511E	98.62	Uncertain significance	0	0.008	No
		RPTOR V971I	49.86	Uncertain significance	2	0.289	No
214	Yes	EGFR A289D	58.61	Oncogenic/Likely oncogenic	75	0.823	Yes
		TSC2 A1297T	48.89	Uncertain significance	4	0.232	No
		PRKDC R1712C	47.68	Uncertain significance	0	0.123	No
		WHSC1 A1079T	48.33	Uncertain significance	3	0.21	No
		EGFR amplification	Equivocal	Oncogenic/Likely oncogenic	NA	NA	Yes
353	Yes	PDGFRA S164R	20.33	Uncertain significance	0	0.064	No
		PIK3CA H1047R	34.86	Oncogenic/Likely oncogenic	3596	0.84	Yes
		FANCA L1143V	45.38	Uncertain significance	1	0.044	No
		FANCF R108C	89.64	Uncertain significance	0	0.006	No
		KMT2A P3820R	74.14	Uncertain significance	0	0.563	No
		NCOR2 A1989T	47.65	Uncertain significance	1	0.054	No
		NOTCH2 A7S	6.2	Uncertain significance	1	0.046	No
		PC V166I	89.63	Uncertain significance	2	0.116	No
		PRKDC A4046T	49.96	Uncertain significance	0	0.168	No
		SMARCA1 R981K	54.46	Uncertain significance	2	0.26	No
		PDGFRA amplification	NA	Oncogenic/Likely oncogenic	NA	NA	Yes
		KIT amplification	NA	Oncogenic/Likely oncogenic	NA	NA	Yes
		KDR amplification	NA	Oncogenic/Likely oncogenic	NA	NA	Yes
366	Yes	ATM V2663A	41	Uncertain significance	0	0.078	No
		BRAF V600E	38.62	Oncogenic/Likely oncogenic	29274	0.966	Yes
		CSF3R M235T	44.93	Uncertain significance	0	0.034	No
		FANCD2 R1321Q	49.59	Uncertain significance	1	0.102	No
		MSH6 I200M	42.84	Uncertain significance	0	0.462	No
		PMS2 Q400P	47.98	Uncertain significance	1	0.081	No
		POLE D287E	44.25	Uncertain significance	2	0.259	No
		SRC T292N	48.9	Uncertain significance	1	0.206	No
		SYNE1 V3596M	47.5	Uncertain significance	0	0.035	No
		TSC1 R885W	87.25	Uncertain significance	1	0.204	No
		ZMYM3 Q1076*	39.34	Uncertain significance	0	NA	No
		ZMYM3 F334L	35.79	Uncertain significance	0	0.157	No
		MYCN amplification	NA	Oncogenic/Likely oncogenic	NA	NA	No
469	Yes	PTEN G132D	63.33	Oncogenic/Likely oncogenic	22	0.944	Yes
		ARID1B M1226L	48.76	Uncertain significance	0	0.32	No
		CD58 R152Q	38.17	Uncertain significance	2	0.08	No
		FANCA C1120del	41.47	Oncogenic/Likely oncogenic	0	NA	No
		FANCA W171R	47.75	Uncertain significance	0	0.155	No
		KMT2D R4238C	38.25	Uncertain significance	0	0.0329	No
		EGFR amplification	NA	Oncogenic/Likely oncogenic	NA	NA	Yes
481	Unknown	ATRX c.6327-1C>G	17.53	Oncogenic/Likely oncogenic	0	NA	No
		BRAF V600E	1.69	Oncogenic/Likely oncogenic	29099	0.966	Yes
		H3F3A K28M	15.4	Oncogenic/Likely oncogenic	394	0.231	No
		NF1 I2660V	46.61	Uncertain significance	1	0.385	No
		POLD1 T996M	43.77	Uncertain significance	0	0.114	No
		TP53 R175H	23.97	Oncogenic/Likely oncogenic	1817	0.842	No
		ARID1B P1768L	47.19	Uncertain significance	2	0.198	No
		AXIN1 R739C	52.61	Uncertain significance	0	0.201	No
		AXL M569T	56.34	Uncertain significance	0	0.145	No
		RAD50 R1069I	56.3	Uncertain significance	3	0.168	No
		RELN R2738W	44.41	Uncertain significance	2	0.054	No
		SYNE1 R5662C	47.66	Uncertain significance	2	0.043	No
570	No	FGFR1 N577K	7.03	Oncogenic/Likely oncogenic	29	0.401	Yes
		H3F3A K28M	44.26	Oncogenic/Likely oncogenic	408	0.231	No
		NF1 R1809C	12.32	Uncertain significance	3	0.66	No
		NF1 E1908Q	35.1	Uncertain significance	1	0.595	No
		POLE P1247L	48.75	Uncertain significance	1	0.111	No
		AXIN1 S215L	48.62	Uncertain significance	1	0.34	No
		CDK8 S62W	34.09	Uncertain significance	4	0.096	No
		CUX1 R444C	43.88	Uncertain significance	0	0.163	No
		ELP2 A799V	5.56	Uncertain significance	0	0.04	No
		PPM1D E472*	39.85	Oncogenic/Likely oncogenic	2	NA	No
		PRDM1 L650M	49.74	Uncertain significance	0	0.105	No
		PRKDC R70G	42.11	Uncertain significance	0	0.15	No
437	No	IDH1 R132H	95.88	Oncogenic/Likely oncogenic	5140	0.877	Yes
		BRCA1 R1645M	44.82	Uncertain significance	1	0.336	No
		GNA12 E357K	46.57	Uncertain significance	5	0.408	No
		MCL1 L144P	54.91	Uncertain significance	1	0.053	No
		MPL R102H	54.3	Uncertain significance	0	0.017	No
		NOTCH2 V1633I	32.94	Uncertain significance	0	0.135	No
		PIK3CG L339P	54.32	Uncertain significance	0	0.102	No
		TP53 c.994-2A>G	96.98	Oncogenic/Likely oncogenic	20	NA	No
238	No	AKT3 E17K	NA	Oncogenic/Likely oncogenic	11	0.084	Yes
		EGFR R222C	NA	Oncogenic/Likely oncogenic	21	0.109	Yes
		PIK3CA G122D	NA	Uncertain significance	4	0.659	No
		PTEN P95L	NA	Oncogenic/Likely oncogenic	9	0.783	Yes
		PTEN P95S	NA	Oncogenic/Likely oncogenic	0	0.773	Yes
		IDH1 R132H	NA	Oncogenic/Likely oncogenic	5145	0.877	Yes
		ARID1A D641fs*7	NA	Oncogenic/Likely oncogenic	0	NA	Yes
		ARID2 A1551T	NA	Uncertain significance	2	0.288	No
		ARID2 Q144*	NA	Oncogenic/Likely oncogenic	3	NA	No
		ATRX N2290fs*30	NA	Oncogenic/Likely oncogenic	0	NA	No
		CREBBP W1472*	NA	Oncogenic/Likely oncogenic	0	NA	No
		CSF1R A96T	NA	Uncertain significance	2	0.02	No
		HNF1A P291fs*51	NA	Oncogenic/Likely oncogenic	44	NA	No
		IRF2 W38*	NA	Uncertain significance	1	NA	No
		MLH1 splice site 1896+1G>A	NA	Uncertain significance	1	NA	No
		MSH6 R361H	NA	Oncogenic/Likely oncogenic	11	0.161	No
		QKI A313V	NA	Uncertain significance	0	0.02	No
		RB1 splice site 380+1G>A	NA	Oncogenic/Likely oncogenic	2	NA	No
		TAF1 E651K	NA	Uncertain significance	1	0.236	No
		TAF1 splice site 533-1G>A	NA	Uncertain significance	0	NA	No
		TP53 R273C	NA	Oncogenic/Likely oncogenic	1146	0.826	No
		ZBTB2 R261W	NA	Uncertain significance	3	0.033	No
583	Yes	ATM p.L2307F	46.93	Uncertain significance	5	0.241	No
		BARD1 p.D172fs	32.94	Oncogenic/Likely oncogenic	7	NA	No
		BRCA2 p.S1982fs	42.9	Oncogenic/Likely oncogenic	6	NA	Yes
		MLH1 c.1896+1del	75.4	Oncogenic/Likely oncogenic	NA	NA	Yes
		MTOR p.R257Q	49.3	Uncertain significance	NA	0.422	No
		NF1 p.S340fs	66.42	Oncogenic/Likely oncogenic	2	NA	Yes
		POLE p.R579C	37.16	Uncertain significance	1	0.174	No
		PTCH1 p.I553_S554del	41.54	Uncertain significance	NA	NA	No
		PTEN p.I101del	70.24	Oncogenic/Likely oncogenic	1	NA	Yes
		TP53 p.G105A	83.06	Uncertain significance	2	0.713	No
		TSC2 p.A196T	48.59	Uncertain significance	1	0.227	No
		ARID1B p.A464dup	6.55	Uncertain significance	NA	NA	No
		BCORL1 p.R667H	89.99	Uncertain significance	NA	0.181	No
		BRSK1 p.R431C	46.8	Uncertain significance	2	0.071	No
		CSF3R p.S742A	8.96	Uncertain significance	NA	0.037	No
		DDX3X p.E524K	71.27	Uncertain significance	1	0.435	No
		GTSE1 p.M549I	78.37	Uncertain significance	NA	0.039	No
		HDAC4 p.R798C	29.91	Uncertain significance	NA	0.171	No
		HDAC4 p.Y658C	36.38	Uncertain significance	NA	0.221	No
		KDR p.G539R	9.75	Uncertain significance	1	0.031	No
		KMT2A p.P58fs	42.51	Uncertain significance	3	NA	No
		KMT2D p.P647fs	40.38	Uncertain significance	21	NA	No
		KMT2B p.R899Q	42.35	Uncertain significance	1	0.311	No
		KMT2D p.E4834fs	40.72	Oncogenic/Likely oncogenic	NA	NA	No
		MAP3K7 p.R437C	81.61	Uncertain significance	NA	0.088	No
		MAP3K14 p.R437C	11.43	Uncertain significance	NA	0.085	No
		PIK3R1 p.N625fs	43.5	Oncogenic/Likely oncogenic	NA	NA	No
		SETBP1 p.R1019C	91.09	Uncertain significance	1	0.136	No
		SETBP1 p.S1171G	83.25	Uncertain significance	NA	0.077	No
		SMARCA1 p.N461fs	84.61	Uncertain significance	NA	NA	No
		SMARCB1 p.R366C	80.62	Uncertain significance	3	0.183	No
		STAT6 p.V438M	41.43	Uncertain significance	NA	0.103	No
		TNFAIP3 p.P32L	81.69	Uncertain significance	NA	0.236	No
		TNFAIP3 p.E300M	90.49	Uncertain significance	NA	NA	No
		TRAF3 p.N285fs	23.22	Uncertain significance	3	NA	No
		WDR90 p.R300H	24.35	Uncertain significance	NA	0.036	No
		AKT3 amplification	NA	Oncogenic/Likely oncogenic	NA	NA	No
		MYCN amplification	NA	Oncogenic/Likely oncogenic	NA	NA	No
590	No	ATM p.H2981R	84.35	Uncertain significance	NA	0.1	No
		ATRX p.K1357fs	60.02	Oncogenic/Likely oncogenic	2	NA	No
		NF1 p.F1275fs	65.67	Oncogenic/Likely oncogenic	4	NA	Yes
		PIK3R1 p.T354_F355delinsI	21.45	Uncertain significance	NA	NA	No
		PTEN p.Y76*	45.15	Oncogenic/Likely oncogenic	12	NA	Yes
		PTEN p.V217F	8.85	Uncertain significance	1	0.572	No
		TP53 p.V197M	85	Oncogenic/Likely oncogenic	20	0.708	No
		DNMT3A p.D748fs	64.72	Uncertain significance	1	NA	No
		KDM5A p.S227F	15.57	Uncertain significance	NA	0.084	No
		NCOR2 p.H630Y	14.08	Uncertain significance	NA	0.189	No
		RAD50 p.Q426R	81.94	Uncertain significance	NA	0.187	No
604	No	FUBP1 p.Y618_Q621delins*	37	Uncertain significance	NA	NA	No
		IDH1 p.R132H	28	Oncogenic/Likely oncogenic	5145	0.877	Yes
		TERT c.-124C>T	25	Oncogenic/Likely oncogenic	NA	NA	No
		RET p.E1006D	46	Uncertain significance	1	0.131	No
622	No	ERBB2 p.R47H	51.11	Uncertain significance	5	0.178	No
		IDH1 p.R132H	35.33	Oncogenic/Likely oncogenic	5145	0.877	Yes
		TP53 p.G266R	82.37	Oncogenic/Likely oncogenic	24	0.771	No
		AR p.D94H	79.73	Uncertain significance	NA	0.066	No
		ATRX p.R2079*	6.68	Oncogenic/Likely oncogenic	4	NA	No
		ATRX p.K698fs	91.15	Oncogenic/Likely oncogenic	NA	NA	No
		FLT1 p.R312H	50.87	Uncertain significance	2	0.031	No
		GATA3 p.A176V	47.65	Uncertain significance	1	0.047	No
		HIST1H2AL p.A61P	53.4	Uncertain significance	NA	0.081	No
		IGF1R p.K560R	37.14	Uncertain significance	1	0.036	No
		LRP1B p.E3955K	50.13	Uncertain significance	2	0.03	No
		PDCD11 p.P541S	51.35	Uncertain significance	2	0.13	No
		RNF43 p.P372S	48.89	Uncertain significance	NA	0.194	No
		SYNE1 p.S3955I	45.16	Uncertain significance	NA	0.072	No
		CCND2 amplification	NA	Uncertain significance	NA	NA	No
		KRAS amplification	NA	Oncogenic/Likely oncogenic	NA	NA	No
		BRAF amplification	NA	Oncogenic/Likely oncogenic	NA	NA	No
		CDKN2A loss	NA	Oncogenic/Likely oncogenic	NA	NA	Yes
627	Yes	NF1 p.N45S	49.8	Uncertain significance	NA	0.541	No
		PTCH1 p.G38E	45.79	Uncertain significance	1	0.134	No
		TERT c.-124C>T	35.41	Oncogenic/Likely oncogenic	NA	NA	No
		CHD8 p.E1602K	38.63	Uncertain significance	NA	0.456	No
		CHEK2 p.S39P	16.08	Uncertain significance	NA	0.095	No
		FANCD2 p.E970Q	47.1	Uncertain significance	NA	0.096	No
		MKI67 p.E926fs	30.65	Uncertain significance	NA	NA	No
		PCLO p.R104H	24.71	Uncertain significance	2	0.022	No
		CDK4 amplification	NA	Oncogenic/Likely oncogenic	NA	NA	Yes
		MDM2 amplification	NA	Oncogenic/Likely oncogenic	NA	NA	Yes
636	No	ATRX p.E1397K	39.49	Uncertain significance	1	0.28	No
		BCOR p.S209L	40.57	Uncertain significance	3	0.516	No
		CCND3 p.E122G	39.13	Uncertain significance	NA	0.069	No
		CSF3R p.E149D	47.16	Uncertain significance	1	0.034	No
		IDH1 p.R132H	44.56	Oncogenic/Likely oncogenic	5145	0.877	Yes
		MAP2K1 p.E203K	20.1	Oncogenic/Likely oncogenic	25	0.504	Yes
		SOCS1 p.A49_P50del	45.68	Uncertain significance	NA	NA	No
		TERT c.-124C>T	9.74	Oncogenic/Likely oncogenic	NA	NA	No
		TP53 p.R273C	45.88	Oncogenic/Likely oncogenic	1146	0.826	No
642	No	RB1 c.1215+1G.A	63.69	Oncogenic/Likely oncogenic	27	NA	No
		TP53 p.V172F	91.74	Oncogenic/Likely oncogenic	45	0.803	No
		ESR1 p.D155V	41.56	Uncertain significance	NA	0.118	No
		EXOSC6 p.P2L	47.37	Uncertain significance	1	0.037	No
		FAF1 p.R275W	51.68	Uncertain significance	1	0.068	No
		PCLO p.D3197E	62.97	Uncertain significance	1	0.03	No
		MYC amplification	NA	Oncogenic/Likely oncogenic	NA	NA	No
		EGFR amplification	NA	Oncogenic/Likely oncogenic	NA	NA	Yes
643	Unknown	PTCH1 p.R1349W	47.87	Uncertain significance	2	0.165	No
		SMO p.R772C	47.69	Uncertain significance	3	0.036	No
		ARID1B p.A45_A47dup	17.46	Uncertain significance	1	NA	No
		FOXO3 p.P112L	45.3	Uncertain significance	NA	0.07	No
		PIK3R1 p.Y580*	17.42	Oncogenic/Likely oncogenic	1	NA	No
647	Yes	NF1 p.R1947*	6.8	Oncogenic/Likely oncogenic	8	NA	Yes
		TERT c.-124C>T	17.59 and 31.54	Oncogenic/Likely oncogenic	NA	NA	No
		TP53 p.H179R	31.86 and 38.86	Oncogenic/Likely oncogenic	270	0.833	No
		ADGRA2 p.S1116_L1117insQGPPS	43.04 and 39.45	Uncertain significance	NA	NA	No
		BRD4 p.A264V	43.06 and 51.29	Uncertain significance	1	0.091	No
		CHEK2 p.D82_E86del	29.4	Uncertain significance	NA	NA	No
		FANCG p.P241L	39.65 and 56.2	Uncertain significance	1	0.068	No
		GTSE1 p.R512S	60.93 and 82.87	Uncertain significance	NA	0.028	No
		KAT6A p.M1987R	16.79 and 34.03	Uncertain significance	NA	0.267	No
		LRP1B p.E3631A	51.24 and 49.68	Uncertain significance	NA	0.018	No
		MEN1 p.L375V	48.03 and 48.74	Uncertain significance	NA	0.247	No
		PIK3R1 p.I559_M563del	6.13	Oncogenic/Likely oncogenic	NA	NA	Yes
		PIK3R2 p.S273C	46.89 and 48.37	Uncertain significance	2	0.154	No
		SOX9 p.K173Q	11.31	Uncertain significance	NA	0.335	No
		EGFR p.C591R	5.25	Uncertain significance	NA	0.695	No
		EXOSC6 p.P2L	49.22	Uncertain significance	1	0.037	No
		EGFR amplification	NA	Oncogenic/Likely oncogenic	NA	NA	Yes
672	Unknown	FGFR3-TACC3 fusion	NA	Oncogenic/Likely oncogenic	NA	NA	Yes
		TERT c.-146C>T	17	Uncertain significance	NA	0.03	No
723	No	CARD11 p.R866Q	48.4	Uncertain significance	2	0.074	No
		CRLF2 p.Y199H	48.28	Uncertain significance	NA	0.028	No
		NF1 p.G672V	27.57	Uncertain significance	NA	0.432	No
		NSD2 p.Q295L	49.12	Uncertain significance	1	0.19	No
		PAK3 p.D211del	40.45	Uncertain significance	NA	NA	No
		PTEN p.L194*	26.15	Oncogenic/Likely oncogenic	NA	NA	Yes
		TERT c.-124C>T	19.17	Oncogenic/Likely oncogenic	NA	NA	No
		TP53 p.D281E	14.88	Oncogenic/Likely oncogenic	32	0.842	No
736	No	CD36 p.L126V	40.71	Uncertain significance	NA	0.089	No
		IRS2 p.V870M	44.41	Uncertain significance	NA	0.037	No
		KMT2B p. P2255L	39.78	Uncertain significance	1	0.413	No
		MSH3 p.D194E	40.99	Uncertain significance	NA	0.134	No
		NF1 p.I117S	6.36	Uncertain significance	NA	0.666	No
		RECQL4 p.R623H	44.8	Uncertain significance	NA	0.048	No
		TERT c.-124C>T	31.91	Oncogenic/Likely oncogenic	NA	NA	No
		WDR90 p.R725C	49.4	Uncertain significance	NA	0.074	No
		FGFR3 amplification	NA	Oncogenic/Likely oncogenic	NA	NA	Yes
737	Unknown	ATM p.G1130R	45.14	Uncertain significance	NA	0.146	No
		EGFR p.S768_D770dup	10.96	Oncogenic/Likely oncogenic	NA	NA	Yes
		PALB2 p.H127Y	52.76	Uncertain significance	NA	0.027	No
		PTEN c.634+2T>G	31.13	Oncogenic/Likely oncogenic	5	NA	Yes
		TERT c.-124C>T	17.1	Oncogenic/Likely oncogenic	NA	NA	No
		CHEK2 p.E394K	45.03	Uncertain significance	3	0.434	Yes
		FANCA p.S947*	52.99	Oncogenic/Likely oncogenic	1	NA	No
		LRKK2 p.S2297R	48.14	Uncertain significance	NA	0.065	No
		PRDM1 p.A408P	48.55	Uncertain significance	1	0.068	No
		SYNE1 p.R6546C	47.1	Uncertain significance	NA	0.059	No
		TRAF5 p.F544L	21.25	Uncertain significance	NA	0.135	No
		EGFR amplification	NA	Oncogenic/Likely oncogenic	NA	NA	Yes
777	No	TERT c.-124C>T	31.4	Oncogenic/Likely oncogenic	NA	NA	No
		BLM c.3359-1G>A	39.94	Uncertain significance	1	NA	No
		FBX011 p.P48L	47.37	Uncertain significance	NA	0.122	No
		IGF1R p.R437H	46	Uncertain significance	2	0.057	No
		JAK1 p.V651M	42.25	Uncertain significance	5	0.368	No
		JAK3 p.I63V	34.1	Uncertain significance	NA	0.167	No
		MIB1 p.G475*	50.31	Uncertain significance	NA	NA	No
		MYC p.F22L	37.54	Uncertain significance	3	0.153	No
		PRKDC p.L3584F	58.87	Uncertain significance	NA	0.144	No
		TRAF5 p.A536T	48.77	Uncertain significance	1	0.023	No
		FGFR4 amplification	NA	Oncogenic/Likely oncogenic	NA	NA	No
		CDK4 amplification	NA	Oncogenic/Likely oncogenic	NA	NA	Yes
		MDM2 amplification	NA	Oncogenic/Likely oncogenic	NA	NA	Yes
833	No	ALK p.R412C	46.59	Uncertain significance	1	0.062	No
		DDR2 p.V824A	51.67	Uncertain significance	NA	0.048	No
		ROS1 p.V1142I	47.56	Uncertain significance	NA	0.015	No
		TERT c.-124C>T	45.88	Oncogenic/Likely oncogenic	NA	NA	No
		BCR p.P273L	46.91	Uncertain significance	NA	0.108	No
		CD70 p.S121fs	51.18	Uncertain significance	NA	NA	No
		KDM6A p.R1054fs	44.33	Oncogenic/Likely oncogenic	NA	NA	No
		NOTCH2 p.V1548L	47.4	Uncertain significance	NA	0.166	No
		PLCG2 p.R953Q	41.79	Uncertain significance	NA	0.113	No
		STAT5A p.A510T	48.69	Uncertain significance	NA	0.082	No
		STAT6 p.E720D	50.03	Uncertain significance	NA	0.064	No
		SUFU p.A138T	84.53	Uncertain significance	2	0.197	No
		SYNE1 p.K4573T	43.52	Uncertain significance	NA	0.074	No
		TNFRSF11A p.R578Q	42.78	Uncertain significance	1	0.048	No
		TYK2 p.H582R	34.5	Uncertain significance	NA	0.126	No
		EGFR amplification	NA	Oncogenic/Likely oncogenic	NA	NA	Yes
834	No	APC p.E2655fs	41.72	Uncertain significance	NA	NA	No
		ATM p.S1691R	48.37	Oncogenic/Likely oncogenic	11	0.133	No
		AURKA p.E112D	37.22	Uncertain significance	NA	0.033	No
		FANCA p.A816V	45.58	Uncertain significance	1	0.033	No
		KMT2D p.P2197S	40.69	Uncertain significance	NA	0.317	No
		MLH1 p.L607H	52.26	Uncertain significance	NA	0.254	No
		NOTCH2 p.V2065M	46.9	Uncertain significance	5	0.066	No
		PDCD11 p.E1587K	86.34	Uncertain significance	1	0.083	No
		RECQL4 p.R1071H	50.22	Uncertain significance	NA	0.046	No
		SMARCA4 p.A136V	50.33	Uncertain significance	2	0.231	No
		TERT c.-124C>T	38.3	Oncogenic/Likely oncogenic	NA	NA	No
		EGFR amplification	NA	Oncogenic/Likely oncogenic	NA	NA	Yes
		CDKN2A loss	NA	Oncogenic/Likely oncogenic	NA	NA	Yes
843	No	ARAF p.R214C	38.61	Uncertain significance	1	0.329	Yes
		ASMTL p.E468A	49.93	Uncertain significance	NA	0.032	No
		ASMTL p.V224A	49.84	Uncertain significance	NA	0.031	No
		EGFR p.R675Q	33.55	Uncertain significance	3	0.422	No
		EML4 p.N135D	45.02	Uncertain significance	NA	0.075	No
		ESR1 p.S576L	46.61	Uncertain significance	3	0.088	No
		HDAC7 p.A513G	45.5	Uncertain significance	NA	0.072	No
		NF1 p.D1623Y	50.99	Uncertain significance	1	0.667	Yes
		NLRP1 p.V412I	49.89	Uncertain significance	NA	0.008	No
		PTEN c.254-2A>G	57.31	Oncogenic/Likely oncogenic	2	NA	Yes
		RECQL4 p.G809E	20.37	Uncertain significance	NA	0.063	No
		RET p.Y791F	74.09	Uncertain significance	3	0.115	No
		RNF43 p.R337Q	46.12	Uncertain significance	NA	0.189	No
		SMARCA1 p.Y757N	5.52	Uncertain significance	NA	0.349	No
		TCF3 p.A639T	30.26	Uncertain significance	NA	0.12	No
		TERT c.-124C>T	32.95	Oncogenic/Likely oncogenic	NA	NA	No
		TGFBR2 p.S578T	49.9	Uncertain significance	2	0.185	No
		TSC2 p.F1510del	39.24	Uncertain significance	8	NA	No
		TSHR p.C398G	67.17	Uncertain significance	1	0.053	No
		CDKN2A/B homozygous deletion	NA	Oncogenic/Likely oncogenic	NA	NA	Yes
85% of aterations with a COSMIC count ≥ 10, have a CHASMplus score ≥0.75 and are annotated as likely oncogenic
15 out of 16 sequence alterations with COSMIC counts ≥10 and CHASMplus scores < 0.75 were annotated as likely oncogenic due to functional characterization. One alteration (EPHB1 V322I) was defaulted to uncertain significance due to a very low CHASMplus score and lack of functional characterization

## Sheet: ST6
Supplementary Table S6: Comparison of biochemical features of targeted agents in relation to the clinical efficacy in phase 1 trials and phase 2 trials
Comparison of clinical efficacy in negative trials with positive phase 1 and with phase 2 trials	Feature	Mean rank of negative trials	Mean rank of positive phase 1 trials	Mean rank of positive phase 2 trials	Kruskal Wallis p-value
	MW	22.84	16.25	30.86	0.038
	Lipid solubility	23.2	16.71	26.42	0.172
	SA	20.15	15.67	25	0.2227
	IC50 cell free	17.96	11.67	15.5	0.246
	IC50 GBM specific	11.64	6	8.8	0.263
	Brain to blood ratio	17.82	12.78	11.75	0.25
	Half-life	19.26	20.54	21	0.922
					Fisher's exact test p-value
	Reversible binding Yes	NA	NA	NA	0.956
	Reversible binding No	NA	NA	NA
	Binding to efflux pumps Yes	NA	NA	NA	0.749
	Binding to efflux pumps No	NA	NA	NA

## Sheet: ST7
Supplementary Table S7: Prevalence of sequence hotspot alterations from GBM-TCGA
Gene	Total number of gene-specific alterations	Total number of hotspot mutations	Frequency of hotspot mutations (%)	Targetable gene
All	1156	331	28.6332	NA
Targetable genes	504	187	16.1765	NA
TP53	136	112	9.68858	No
PIK3R1	35	5	0.432526	No
EGFR	113	65	5.62284	Yes
FGFR2	4	0	0	Yes
RB1	31	6	0.519031	No
PIK3CA	37	26	2.24913	Yes
PTEN	124	50	4.32526	Yes
DAXX	7	0	0	No
IDH1	25	25	2.16263	Yes
ATRX	48	2	0.17301	No
CDKN2C	6	0	0	No
FLT3	9	0	0	No
NF1	60	8	0.692042	Yes
MTOR	6	2	0.17301	Yes
KDR	18	1	0.0865052	Yes
MDM4	3	0	0	No
FANCI	4	0	0	No
SF3B1	4	0	0	No
MED12	13	0	0	No
BRAF	8	5	0.432526	Yes
FANCM	5	0	0	No
RET	6	0	0	Yes
FGFR3	4	1	0.0865052	No
PDGFRA	20	1	0.0865052	Yes
BTK	2	0	0	No
DDR2	8	0	0	No
IKZF1	5	0	0	No
ERCC1	3	0	0	No
MSH6	9	0	0	No
PHOX2B	1	0	0	No
PAX5	3	0	0	No
NCOA3	5	0	0	No
KIT	6	0	0	Yes
BRCA1	11	0	0	Yes
PDGFRB	5	0	0	Yes
BCL2	3	0	0	No
CREBBP	10	1	0.0865052	No
STAG2	16	3	0.259516	No
ERBB2	9	0	0	No
PALB2	4	0	0	No
CDKN1B	2	0	0	No
POLD1	3	0	0	No
TOP1	5	0	0	No
PBRM1	3	1	0.0865052	No
ARID1B	4	0	0	No
NBN	1	0	0	No
NTRK1	3	0	0	No
EWSR1	2	0	0	No
IGF2R	7	0	0	No
MET	12	0	0	Yes
ARID1A	5	0	0	No
DICER1	11	1	0.0865052	No
CDKN2A	4	3	0.259516	Yes
WRN	3	0	0	No
KRAS	2	2	0.17301	No
FANCD2	7	0	0	No
MDM2	3	0	0	No
ROS1	13	0	0	Yes
ERCC4	4	0	0	No
JAK1	6	0	0	No
ATM	13	1	0.0865052	No
MEN1	4	0	0	No
HNF1A	4	0	0	No
POLE	8	2	0.17301	No
ERBB3	5	0	0	No
BRCA2	15	1	0.0865052	Yes
BLM	8	0	0	No
IGF1R	11	0	0	No
FANCA	4	0	0	No
RAD51C	3	0	0	No
CIC	8	0	0	No
ERCC3	3	0	0	No
PMS1	3	0	0	No
ERBB4	2	0	0	No
DNMT3A	5	0	0	No
ALK	5	0	0	No
SRC	4	0	0	No
EP300	10	0	0	No
GATA2	2	0	0	No
BAP1	2	0	0	No
FGFR4	4	0	0	Yes
ESR1	5	0	0	No
POLH	2	0	0	No
EZH2	8	0	0	Yes
RECQL4	3	0	0	No
FGFR1	5	0	0	Yes
ABL1	4	0	0	No
TSC1	4	0	0	No
CDKN2B	3	0	0	No
FANCG	2	0	0	No
JAK2	7	0	0	No
FANCB	2	0	0	No
FLT4	4	0	0	No
TSC2	4	0	0	No
NRAS	4	3	0.259516	No
H3F3A	3	2	0.17301	No
WT1	2	1	0.0865052	No
RUNX1	2	0	0	No
JAK3	3	0	0	No
MUTYH	5	0	0	No
GNAS	3	0	0	No
ASXL1	6	0	0	No
CCNE1	2	0	0	No
GATA1	1	0	0	No
AKT1	2	0	0	No
DDB2	2	0	0	No
MYCN	3	1	0.0865052	No
BRIP1	5	0	0	No
FANCF	1	0	0	No
AURKA	3	0	0	No
RAF1	1	0	0	No
MLH1	2	0	0	No
ERCC2	1	0	0	No
FANCL	1	0	0	No
CDK6	1	0	0	No
MYC	1	0	0	No
Hotspot mutations reflect the sequence alterations occuring at least 10 times in COSMIC
Hotspot frequency (%) reflects the number of hotsport mutations in each gene over the total number of mutations observed in GBM

## Sheet: ST8
Supplementary Table S8: Frequency of sequence hotspot mutations per tumor sample in GBM-TCGA
Gene	Total number of tumors with gene-specific alterations	Total number of tumors with hotspot mutations	Frequency of hotspot mutations per tumor (%)	Frequency of hotspot mutation in gene specific-mutant tumors	Targetable gene
All	329	217	65.9574	65.9574	NA
Targetable genes	270	152	46.2006	56.2963	NA
TP53	115	101	30.6991	87.8261	No
PIK3R1	34	5	1.51976	14.7059	No
EGFR	91	57	17.3252	62.6374	Yes
FGFR2	4	0	0	0	Yes
RB1	31	6	1.82371	19.3548	No
PIK3CA	33	24	7.29483	72.7273	Yes
PTEN	119	49	14.8936	41.1765	Yes
DAXX	7	0	0	0	No
IDH1	25	25	7.59878	100	Yes
ATRX	38	2	0.607903	5.26316	No
CDKN2C	6	0	0	0	No
FLT3	9	0	0	0	No
NF1	43	7	2.12766	16.2791	Yes
MTOR	6	2	0.607903	33.3333	Yes
KDR	14	1	0.303951	7.14286	Yes
MDM4	3	0	0	0	No
FANCI	4	0	0	0	No
SF3B1	4	0	0	0	No
MED12	12	0	0	0	No
BRAF	8	5	1.51976	62.5	Yes
FANCM	5	0	0	0	No
RET	6	0	0	0	Yes
FGFR3	3	1	0.303951	33.3333	No
PDGFRA	16	1	0.303951	6.25	Yes
BTK	2	0	0	0	No
DDR2	7	0	0	0	No
IKZF1	5	0	0	0	No
ERCC1	2	0	0	0	No
MSH6	7	0	0	0	No
PHOX2B	1	0	0	0	No
PAX5	3	0	0	0	No
NCOA3	4	0	0	0	No
KIT	6	0	0	0	Yes
BRCA1	7	0	0	0	Yes
PDGFRB	4	0	0	0	Yes
BCL2	3	0	0	0	No
CREBBP	7	1	0.303951	14.2857	No
STAG2	15	3	0.911854	20	No
ERBB2	5	0	0	0	No
PALB2	2	0	0	0	No
CDKN1B	2	0	0	0	No
POLD1	3	0	0	0	No
TOP1	4	0	0	0	No
PBRM1	3	1	0.303951	33.3333	No
ARID1B	4	0	0	0	No
NBN	1	0	0	0	No
NTRK1	3	0	0	0	No
EWSR1	2	0	0	0	No
IGF2R	6	0	0	0	No
MET	7	0	0	0	Yes
ARID1A	4	0	0	0	No
DICER1	6	1	0.303951	16.6667	No
CDKN2A	4	3	0.911854	75	Yes
WRN	3	0	0	0	No
KRAS	2	2	0.607903	100	No
FANCD2	4	0	0	0	No
MDM2	3	0	0	0	No
ROS1	9	0	0	0	Yes
ERCC4	4	0	0	0	No
JAK1	5	0	0	0	No
ATM	8	1	0.303951	12.5	No
MEN1	4	0	0	0	No
HNF1A	4	0	0	0	No
POLE	5	2	0.607903	40	No
ERBB3	5	0	0	0	No
BRCA2	6	1	0.303951	16.6667	Yes
BLM	6	0	0	0	No
IGF1R	10	0	0	0	No
FANCA	4	0	0	0	No
RAD51C	3	0	0	0	No
CIC	6	0	0	0	No
ERCC3	3	0	0	0	No
PMS1	2	0	0	0	No
ERBB4	2	0	0	0	No
DNMT3A	3	0	0	0	No
ALK	3	0	0	0	No
SRC	4	0	0	0	No
EP300	5	0	0	0	No
GATA2	2	0	0	0	No
BAP1	2	0	0	0	No
FGFR4	4	0	0	0	Yes
ESR1	5	0	0	0	No
POLH	2	0	0	0	No
EZH2	4	0	0	0	Yes
RECQL4	3	0	0	0	No
FGFR1	5	0	0	0	Yes
ABL1	3	0	0	0	No
TSC1	3	0	0	0	No
CDKN2B	2	0	0	0	No
FANCG	2	0	0	0	No
JAK2	5	0	0	0	No
FANCB	2	0	0	0	No
FLT4	3	0	0	0	No
TSC2	4	0	0	0	No
NRAS	4	3	0.911854	75	No
H3F3A	3	2	0.607903	66.6667	No
WT1	2	1	0.303951	50	No
RUNX1	2	0	0	0	No
JAK3	3	0	0	0	No
MUTYH	5	0	0	0	No
GNAS	3	0	0	0	No
ASXL1	5	0	0	0	No
CCNE1	2	0	0	0	No
GATA1	1	0	0	0	No
AKT1	2	0	0	0	No
DDB2	2	0	0	0	No
MYCN	3	1	0.303951	33.3333	No
BRIP1	2	0	0	0	No
FANCF	1	0	0	0	No
AURKA	2	0	0	0	No
RAF1	1	0	0	0	No
MLH1	1	0	0	0	No
ERCC2	1	0	0	0	No
FANCL	1	0	0	0	No
CDK6	1	0	0	0	No
MYC	1	0	0	0	No
Hotspot mutations reflect the sequence alterations occuring at least 10 times in COSMIC
Hotspot frequency (%) reflects the number of hotsport mutations in each gene per tumor sample in GBM

## Sheet: ST9
Supplementary Table S9: Count and frequency of sequence hotspot and sub-clonal mutations across multiple cancers from TCGA
Cancer Type	Total number sequence mutations	Hotspot mutations	Sub-clonal mutations	Hotspot &sub-clonal mutations	Hotspot frequency (%)	Sub-clonal frequency (%)	Hotspot & sub-clonal frequency (%)	Sub-clonal frequency among hotspot mutations(%)
ACC	107	17	15	1	15.8879	14.0187	0.934579	5.88235
BLCA	1952	469	160	13	24.0266	8.19672	0.665984	2.77186
BRCA	1750	703	164	10	40.1714	9.37143	0.571429	1.42248
CESC	781	182	39	5	23.3035	4.9936	0.640205	2.74725
CHOL	67	19	3	0	28.3582	4.47761	0	0
COAD	2185	676	184	20	30.9382	8.42105	0.915332	2.95858
DLBC	63	10	2	0	15.873	3.1746	0	0
ESCA	447	152	27	4	34.0045	6.04027	0.894855	2.63158
GBM	904	270	138	19	29.8673	15.2655	2.10177	7.03704
HNSC	1309	496	73	4	37.8915	5.57678	0.305577	0.806452
KICH	48	17	15	8	35.4167	31.25	16.6667	47.0588
KIRC	439	33	67	11	7.51708	15.262	2.50569	33.3333
KIRP	282	34	63	2	12.0567	22.3404	0.70922	5.88235
LGG	1267	760	171	36	59.9842	13.4964	2.84136	4.73684
LIHC	546	102	83	10	18.6813	15.2015	1.8315	9.80392
LUAD	1800	507	110	8	28.1667	6.11111	0.444444	1.57791
LUSC	1698	450	95	5	26.5018	5.59482	0.294464	1.11111
MESO	66	16	9	2	24.2424	13.6364	3.0303	12.5
OV	748	291	180	9	38.9037	24.0642	1.20321	3.09278
PAAD	456	213	53	17	46.7105	11.6228	3.72807	7.98122
PCPG	35	9	4	0	25.7143	11.4286	0	0
PRAD	319	71	56	10	22.2571	17.5549	3.1348	14.0845
READ	632	213	65	4	33.7025	10.2848	0.632911	1.87793
SARC	255	83	30	2	32.549	11.7647	0.784314	2.40964
SKCM	558	134	65	2	24.0143	11.6487	0.358423	1.49254
STAD	1940	434	202	19	22.3711	10.4124	0.979381	4.37788
TGCT	63	32	9	4	50.7937	14.2857	6.34921	12.5
THCA	406	327	44	11	80.5419	10.8374	2.70936	3.36391
THYM	32	9	7	0	28.125	21.875	0	0
UCEC	6766	1200	604	51	17.7357	8.92699	0.753769	4.25
UCS	198	92	14	2	46.4646	7.07071	1.0101	2.17391
UVM	45	17	7	0	37.7778	15.5556	0	0
UCEC, Uterine Corpus Endometrial Carcinoma; SKCM, Skin cutaneous melanoma; COAD, colon adenocarcinoma; STAD, Stomach adenocarcinoma; BLCA, urothelial bladder carcinoma; LUAD, lung adenocarcinoma; LUSC, lung squamous cell carcinoma; BRCA, breast invasive carcinoma; LGG, low-grade glioma; HNSC, head and neck squamous cell carcinoma; GBM, glioblastoma; OV, ovarian cancer; READ, rectal adenocarcinoma…
Hotspot mutations reflect the sequence alterations occuring at least 10 times in COSMIC
Hotspot & sub-clonal frequency (%) refelct the frequency across all sequence alterations
Sub-clonal frequency in hotspot mutations (%) refelcts the frequency of sub-clonal mutations among hotspot mutations

## Sheet: ST10
Supplementary Table S10: Prevalence of sequence subclonal mutations in the GBM- TCGA dataset
Gene	Total number of gene-specific alterations	Number of hotspot mutations	Number of sub-clonal mutations	Number of hotspot and sub-clonal mutations	Frequency of hotspot mutations	Frequency of sub-clonal mutations	Frequency of hotspot and sub-clonal mutations	Frequency of sub-clonal mutations among hotspot mutations	Frequency of sub-clonal mutation in gene specific mutant tumors
All	904	270	138	19	29.8673	15.2655	2.10177	7.03704	15.2655
Targetable genes	391	139	55	12	15.3761	6.08407	1.32743	8.63309	14.0665
TP53	128	107	7	4	11.8363	0.774336	0.442478	3.73832	5.46875
PIK3R1	32	4	3	0	0.442478	0.331858	0	0	9.375
EGFR	49	28	14	9	3.09735	1.54867	0.995575	32.1429	28.5714
FGFR2	4	0	1	0	0	0.110619	0	0	25
RB1	27	6	4	1	0.663717	0.442478	0.110619	16.6667	14.8148
PIK3CA	35	24	3	0	2.65487	0.331858	0	0	8.57143
PTEN	109	46	11	3	5.0885	1.21681	0.331858	6.52174	10.0917
DAXX	5	0	2	0	0	0.221239	0	0	40
IDH1	23	23	0	0	2.54425	0	0	0	0
ATRX	0	0	0	0	0	0	0	0	NA
CDKN2C	5	0	0	0	0	0	0	0	0
FLT3	9	0	1	0	0	0.110619	0	0	11.1111
NF1	54	6	7	0	0.663717	0.774336	0	0	12.963
MTOR	5	1	2	0	0.110619	0.221239	0	0	40
KDR	16	1	4	0	0.110619	0.442478	0	0	25
MDM4	3	0	0	0	0	0	0	0	0
FANCI	4	0	1	0	0	0.110619	0	0	25
SF3B1	3	0	0	0	0	0	0	0	0
MED12	0	0	0	0	0	0	0	0	NA
BRAF	7	5	1	0	0.553097	0.110619	0	0	14.2857
FANCM	4	0	1	0	0	0.110619	0	0	25
RET	6	0	2	0	0	0.221239	0	0	33.3333
FGFR3	3	1	0	0	0.110619	0	0	0	0
PDGFRA	10	1	3	0	0.110619	0.331858	0	0	30
BTK	0	0	0	0	0	0	0	0	NA
DDR2	6	0	1	0	0	0.110619	0	0	16.6667
IKZF1	5	0	1	0	0	0.110619	0	0	20
ERCC1	3	0	0	0	0	0	0	0	0
MSH6	9	0	4	0	0	0.442478	0	0	44.4444
PHOX2B	1	0	0	0	0	0	0	0	0
PAX5	3	0	1	0	0	0.110619	0	0	33.3333
NCOA3	5	0	3	0	0	0.331858	0	0	60
KIT	6	0	0	0	0	0	0	0	0
BRCA1	8	0	0	0	0	0	0	0	0
PDGFRB	5	0	0	0	0	0	0	0	0
BCL2	2	0	0	0	0	0	0	0	0
CREBBP	9	1	2	0	0.110619	0.221239	0	0	22.2222
STAG2	0	0	0	0	0	0	0	0	NA
ERBB2	8	0	1	0	0	0.110619	0	0	12.5
PALB2	4	0	1	0	0	0.110619	0	0	25
CDKN1B	2	0	0	0	0	0	0	0	0
POLD1	3	0	1	0	0	0.110619	0	0	33.3333
TOP1	5	0	1	0	0	0.110619	0	0	20
PBRM1	3	1	1	1	0.110619	0.110619	0.110619	100	33.3333
ARID1B	3	0	0	0	0	0	0	0	0
NBN	1	0	1	0	0	0.110619	0	0	100
NTRK1	3	0	0	0	0	0	0	0	0
EWSR1	2	0	2	0	0	0.221239	0	0	100
IGF2R	6	0	2	0	0	0.221239	0	0	33.3333
MET	11	0	2	0	0	0.221239	0	0	18.1818
ARID1A	4	0	1	0	0	0.110619	0	0	25
DICER1	9	1	0	0	0.110619	0	0	0	0
CDKN2A	4	3	0	0	0.331858	0	0	0	0
WRN	3	0	1	0	0	0.110619	0	0	33.3333
KRAS	2	2	0	0	0.221239	0	0	0	0
FANCD2	6	0	1	0	0	0.110619	0	0	16.6667
MDM2	3	0	2	0	0	0.221239	0	0	66.6667
ROS1	10	0	2	0	0	0.221239	0	0	20
ERCC4	4	0	1	0	0	0.110619	0	0	25
JAK1	6	0	2	0	0	0.221239	0	0	33.3333
ATM	12	1	2	1	0.110619	0.221239	0.110619	0	16.6667
MEN1	4	0	1	0	0	0.110619	0	0	25
HNF1A	4	0	0	0	0	0	0	0	0
POLE	0	0	0	0	0	0	0	0	NA
ERBB3	5	0	1	0	0	0.110619	0	0	20
BRCA2	12	1	0	0	0.110619	0	0	0	0
BLM	7	0	1	0	0	0.110619	0	0	14.2857
IGF1R	11	0	3	0	0	0.331858	0	0	27.2727
FANCA	0	0	0	0	0	0	0	0	NA
RAD51C	3	0	1	0	0	0.110619	0	0	33.3333
CIC	8	0	1	0	0	0.110619	0	0	12.5
ERCC3	3	0	0	0	0	0	0	0	0
PMS1	3	0	0	0	0	0	0	0	0
ERBB4	1	0	0	0	0	0	0	0	0
DNMT3A	5	0	1	0	0	0.110619	0	0	20
ALK	4	0	1	0	0	0.110619	0	0	25
SRC	4	0	1	0	0	0.110619	0	0	25
EP300	10	0	3	0	0	0.331858	0	0	30
GATA2	2	0	0	0	0	0	0	0	0
BAP1	2	0	1	0	0	0.110619	0	0	50
FGFR4	4	0	1	0	0	0.110619	0	0	25
ESR1	4	0	2	0	0	0.221239	0	0	50
POLH	2	0	0	0	0	0	0	0	0
EZH2	8	0	2	0	0	0.221239	0	0	25
RECQL4	0	0	0	0	0	0	0	0	NA
FGFR1	5	0	0	0	0	0	0	0	0
ABL1	3	0	0	0	0	0	0	0	0
TSC1	4	0	0	0	0	0	0	0	0
CDKN2B	3	0	0	0	0	0	0	0	0
FANCG	2	0	1	0	0	0.110619	0	0	50
JAK2	6	0	2	0	0	0.221239	0	0	33.3333
FANCB	0	0	0	0	0	0	0	0	NA
FLT4	4	0	0	0	0	0	0	0	0
TSC2	4	0	3	0	0	0.331858	0	0	75
NRAS	4	3	1	0	0.331858	0.110619	0	0	25
H3F3A	3	2	0	0	0.221239	0	0	0	0
WT1	2	1	0	0	0.110619	0	0	0	0
RUNX1	2	0	0	0	0	0	0	0	0
JAK3	3	0	1	0	0	0.110619	0	0	33.3333
MUTYH	5	0	1	0	0	0.110619	0	0	20
GNAS	3	0	1	0	0	0.110619	0	0	33.3333
ASXL1	5	0	2	0	0	0.221239	0	0	40
CCNE1	2	0	0	0	0	0	0	0	0
GATA1	0	0	0	0	0	0	0	0	NA
AKT1	2	0	0	0	0	0	0	0	0
DDB2	2	0	1	0	0	0.110619	0	0	50
MYCN	3	1	0	0	0.110619	0	0	0	0
BRIP1	4	0	1	0	0	0.110619	0	0	25
FANCF	0	0	0	0	0	0	0	0	NA
AURKA	3	0	1	0	0	0.110619	0	0	33.3333
RAF1	1	0	0	0	0	0	0	0	0
MLH1	2	0	0	0	0	0	0	0	0
ERCC2	1	0	0	0	0	0	0	0	0
FANCL	1	0	0	0	0	0	0	0	0
CDK6	1	0	0	0	0	0	0	0	0
MYC	1	0	0	0	0	0	0	0	0
Hotspot mutations reflect the sequence alterations occuring at least 10 times in COSMIC
Hotspot frequency (%) reflects the number of hotsport mutations in each gene over the total number of mutations observed in GBM
Sub-clonal frequency (%) reflects the number of sub-clonal mutations in each gene over the total number of mutations observed in GBM
Hotspot and sublconal frequency reflects the number of hotspot and sub-clonal mutations in each gene over the total number of mutations observed in GBM
Sub-clonal frequency per gene reflects the number of sub-clonal mutations in each gene over the total number of mutations in the respective gene
Frequency of sub-clonal mutations among hotspot mutations reflects the number of sub-clonal mutations in each gene over the total number of hotspot mutations in each respective gene
